# Supplementary material for: 2,3-Dihydro-1λ6,2-benzothia­zine-1,1,4-trione
Source: Acta Crystallogr Sect E Struct Rep Online. 2012 Apr 4;68(Pt 5):o1306. doi: 10.1107/S1600536812013827 (PMC3344451; doi:10.1107/S1600536812013827)
Supplement: Supplementary file 1 [file e-68-o1306-sup1.cif]

##############################################################################
#                                                                            #
# This CIF contains the data in a paper accepted for publication in          #
# Acta Crystallographica Section E. It conforms to the requirements of       #
# Notes for Authors for Acta Crystallographica Section E, and has been       #
# peer reviewed under the auspices of the IUCr Commission on Journals.       #
#                                                                            #
# Full details of the Crystallographic Information File format               #
# are given in the paper "The Crystallographic Information File (CIF):       #
# a New Standard Archive File for Crystallography" by S. R. Hall, F. H.      #
# Allen and I. D. Brown [Acta Cryst. (1991), A47, 655-685].                  #
#                                                                            #
# The current version of the core CIF dictionary is obtainable from          #
# ftp://ftp.iucr.org/pub/cif_core.dic.                                       #
#                                                                            #
# Software is freely available for graphical display of the structure(s)     #
# in this CIF. For information consult the CIF software page                 #
# http://www.iucr.org/resources/cif/software.                                #
#                                                                            #
# This file may be used for bona fide research purposes within the           #
# scientific community so long as proper attribution is given to the journal # 
# article from which it was obtained.                                        #
#                                                                            #
##############################################################################
data_global
_audit_creation_method     ?
_journal_date_recd_electronic     2012-03-27
_journal_date_accepted     2012-03-30
_journal_name_full     'Acta Crystallographica, Section E'
_journal_year     2012
_journal_volume     68
_journal_issue      5
_journal_page_first     o1306
_journal_page_last     o1306
_journal_paper_category     QO
_journal_paper_doi     10.1107/S1600536812013827
_journal_coeditor_code     HB6713
_publ_contact_author
;
Muhammad Nawaz Tahir
University of Sargodha
Department of Physics
Sargodha
Pakistan
;
_publ_contact_author_email     'dmntahir_uos@yahoo.com'
_publ_contact_author_fax     '0092 48 32 22 121'
_publ_contact_author_phone     '0092 48 92 30 914'
_publ_section_title
;
2,3-Dihydro-1\l^6^,2-benzothiazine-1,1,4-trione
;
loop_
    _publ_author_name
    _publ_author_address
    'Farhana Aman'
;
University of Sargodha
Department of Chemistry
Sargodha
Pakistan
;
    'Waseeq Ahmad Siddiqui'
;
University of Sargodha
Department of Chemistry
Sargodha
Pakistan
;
    'Adnan Ashraf'
;
University of Sargodha
Department of Chemistry
Sargodha
Pakistan
;
    'Tahir, M. Nawaz'
;
University of Sargodha
Department of Physics
Sargodha
Pakistan
;
data_I
_audit_creation_method     SHELXL-97
_chemical_name_systematic
;
2,3-Dihydro-1\l^6^,2-benzothiazine-1,1,4-trione
;
_chemical_name_common     ?
_chemical_formula_moiety     'C8 H7 N O3 S'
_chemical_formula_sum     'C8 H7 N O3 S'
_chemical_formula_iupac     'C8 H7 N O3 S'
_chemical_formula_weight     197.21
_symmetry_cell_setting     monoclinic
_symmetry_space_group_name_H-M     'P 21/c'
_symmetry_space_group_name_Hall     '-P 2ybc'
loop_
    _symmetry_equiv_pos_site_id
    _symmetry_equiv_pos_as_xyz
    1 x,y,z
    2 -x,1/2+y,1/2-z
    3 -x,-y,-z
    4 x,1/2-y,1/2+z
_cell_length_a     8.4950(4)
_cell_length_b     13.7560(5)
_cell_length_c     7.6677(3)
_cell_angle_alpha     90
_cell_angle_beta     113.2140(10)
_cell_angle_gamma     90
_cell_volume     823.48(6)
_cell_formula_units_Z     4
_cell_measurement_reflns_used     1692
_cell_measurement_theta_min     2.61
_cell_measurement_theta_max     28.28
_cell_measurement_temperature     296(2)
_exptl_crystal_description     needle
_exptl_crystal_colour     'light yellow'
_exptl_crystal_size_max     0.35
_exptl_crystal_size_mid     0.15
_exptl_crystal_size_min     0.12
_exptl_crystal_density_diffrn     1.591
_exptl_crystal_density_meas     ?
_exptl_crystal_density_method     'not measured'
_exptl_crystal_F_000     408
_exptl_absorpt_coefficient_mu     0.362
_exptl_absorpt_correction_type     multi-scan
_exptl_absorpt_process_details     '(SADABS; Bruker, 2005)'
_exptl_absorpt_correction_T_min     0.915
_exptl_absorpt_correction_T_max     0.938
_exptl_special_details
;
;
_diffrn_ambient_temperature     296(2)
_diffrn_radiation_type     MoK\a
_diffrn_radiation_wavelength     0.71073
_diffrn_radiation_source     'fine-focus sealed tube'
_diffrn_radiation_monochromator     graphite
_diffrn_measurement_device_type     'Bruker Kappa APEXII CCD'
_diffrn_measurement_method     \w
_diffrn_detector_area_resol_mean     7.50
_diffrn_reflns_number     7644
_diffrn_reflns_av_R_equivalents     0.0222
_diffrn_reflns_av_sigmaI/netI     0.0222
_diffrn_reflns_theta_min     2.61
_diffrn_reflns_theta_max     28.28
_diffrn_reflns_theta_full     28.28
_diffrn_measured_fraction_theta_max     0.990
_diffrn_measured_fraction_theta_full     0.990
_diffrn_reflns_limit_h_min     -11
_diffrn_reflns_limit_h_max     8
_diffrn_reflns_limit_k_min     -16
_diffrn_reflns_limit_k_max     18
_diffrn_reflns_limit_l_min     -10
_diffrn_reflns_limit_l_max     10
_diffrn_standards_number     0
_diffrn_standards_interval_count     ?
_diffrn_standards_interval_time     ?
_diffrn_standards_decay_%     ?
_refine_special_details
;
Refinement of <i>F</i>^2^ against ALL reflections. The weighted <i>R</i>-factor
<i>wR</i> and goodness of fit <i>S</i> are based on <i>F</i>^2^, conventional
<i>R</i>-factors <i>R</i> are based on <i>F</i>, with <i>F</i> set to zero for
negative <i>F</i>^2^. The threshold expression of <i>F</i>^2^ >
\s(<i>F</i>^2^) is used only for calculating <i>R</i>-factors(gt) <i>etc</i>.
and is not relevant to the choice of reflections for refinement.
<i>R</i>-factors based on <i>F</i>^2^ are statistically about twice as large
as those based on <i>F</i>, and <i>R</i>- factors based on ALL data will be
even larger.
;
_reflns_number_total     2017
_reflns_number_gt     1692
_reflns_threshold_expression     I>2\s(I)
_refine_ls_structure_factor_coef     Fsqd
_refine_ls_matrix_type     full
_refine_ls_R_factor_all     0.0435
_refine_ls_R_factor_gt     0.0358
_refine_ls_wR_factor_gt     0.0928
_refine_ls_wR_factor_ref     0.0978
_refine_ls_goodness_of_fit_ref     1.035
_refine_ls_restrained_S_all     1.035
_refine_ls_number_reflns     2017
_refine_ls_number_parameters     121
_refine_ls_number_restraints     0
_refine_ls_hydrogen_treatment     mixed
_refine_ls_weighting_scheme     calc
_refine_ls_weighting_details
         'calc w=1/[\s^2^(Fo^2^)+(0.0455P)^2^+0.3408P] where P=(Fo^2^+2Fc^2^)/3'
_atom_sites_solution_hydrogens     geom
_atom_sites_solution_primary     direct
_atom_sites_solution_secondary     difmap
_refine_ls_shift/su_max     0.000
_refine_ls_shift/su_mean     0.000
_refine_diff_density_max     0.332
_refine_diff_density_min     -0.370
loop_
    _atom_type_symbol
    _atom_type_description
    _atom_type_scat_dispersion_real
    _atom_type_scat_dispersion_imag
    _atom_type_scat_source
    'C' 'C' 0.0033 0.0016
                         'International Tables Vol C Tables 4.2.6.8 and 6.1.1.4'
    'H' 'H' 0.0000 0.0000
                         'International Tables Vol C Tables 4.2.6.8 and 6.1.1.4'
    'N' 'N' 0.0061 0.0033
                         'International Tables Vol C Tables 4.2.6.8 and 6.1.1.4'
    'O' 'O' 0.0106 0.0060
                         'International Tables Vol C Tables 4.2.6.8 and 6.1.1.4'
    'S' 'S' 0.1246 0.1234
                         'International Tables Vol C Tables 4.2.6.8 and 6.1.1.4'
_computing_data_collection     'APEX2 (Bruker, 2009)'
_computing_cell_refinement     'SAINT (Bruker, 2009)'
_computing_data_reduction     'SAINT (Bruker, 2009)'
_computing_structure_solution     'SHELXS97 (Sheldrick, 2008)'
_computing_structure_refinement     'SHELXL97 (Sheldrick, 2008)'
_computing_molecular_graphics
                  'ORTEP-3 for Windows (Farrugia, 1997) and PLATON (Spek, 2009)'
_computing_publication_material
;
WinGX (Farrugia, 1999) and PLATON (Spek, 2009)
;
loop_
    _atom_site_type_symbol
    _atom_site_label
    _atom_site_fract_x
    _atom_site_fract_y
    _atom_site_fract_z
    _atom_site_U_iso_or_equiv
    _atom_site_thermal_displace_type
    _atom_site_calc_flag
    _atom_site_refinement_flags
    _atom_site_occupancy
    _atom_site_disorder_assembly
    _atom_site_disorder_group
    S S1 0.28018(5) 0.04479(3) 0.18815(6) 0.0352(2) Uani . . 1.000 . -16
    O O1 0.21934(19) -0.00868(10) 0.3084(2) 0.0539(5) Uani . . 1.000 . -16
    O O2 0.25497(18) 0.00747(10) 0.00536(19) 0.0499(5) Uani . . 1.000 . -16
    O O3 0.55335(18) 0.29145(11) 0.1183(2) 0.0532(5) Uani . . 1.000 . -16
    N N1 0.4843(2) 0.06118(11) 0.3034(2) 0.0405(5) Uani . . 1.000 . -16
    C C1 0.1985(2) 0.16427(11) 0.1625(2) 0.0297(4) Uani . . 1.000 . -16
    C C2 0.0353(2) 0.18011(14) 0.1537(3) 0.0392(5) Uani . . 1.000 . -16
    C C3 -0.0234(2) 0.27484(15) 0.1446(3) 0.0447(6) Uani . . 1.000 . -16
    C C4 0.0788(2) 0.35176(14) 0.1427(3) 0.0430(6) Uani . . 1.000 . -16
    C C5 0.2406(2) 0.33587(13) 0.1476(3) 0.0363(5) Uani . . 1.000 . -16
    C C6 0.30357(19) 0.24184(11) 0.1576(2) 0.0285(4) Uani . . 1.000 . -16
    C C7 0.4782(2) 0.22672(12) 0.1609(2) 0.0331(5) Uani . . 1.000 . -16
    C C8 0.5621(2) 0.12808(13) 0.2121(3) 0.0429(6) Uani . . 1.000 . -16
    H H1 0.502(3) 0.0766(17) 0.410(3) 0.0486 Uiso . . 1.000 . -16
    H H2 -0.03448 0.12804 0.15398 0.0471 Uiso . . 1.000 . -16
    H H3 -0.13293 0.28633 0.13970 0.0537 Uiso . . 1.000 . -16
    H H4 0.03854 0.41499 0.13799 0.0516 Uiso . . 1.000 . -16
    H H5 0.30824 0.38842 0.14422 0.0436 Uiso . . 1.000 . -16
    H H8A 0.56037 0.09765 0.09725 0.0514 Uiso . . 1.000 . -16
    H H8B 0.68115 0.13745 0.29619 0.0514 Uiso . . 1.000 . -16
loop_
    _atom_site_aniso_label
    _atom_site_aniso_U_11
    _atom_site_aniso_U_22
    _atom_site_aniso_U_33
    _atom_site_aniso_U_12
    _atom_site_aniso_U_13
    _atom_site_aniso_U_23
    S1 0.0387(3) 0.0236(2) 0.0436(3) -0.0023(2) 0.0165(2) -0.0012(2)
    O1 0.0633(10) 0.0355(7) 0.0697(10) -0.0056(6) 0.0335(8) 0.0110(6)
    O2 0.0576(9) 0.0383(7) 0.0513(8) -0.0023(6) 0.0188(7) -0.0148(6)
    O3 0.0408(8) 0.0479(8) 0.0783(10) -0.0039(6) 0.0314(7) 0.0131(7)
    N1 0.0384(8) 0.0292(8) 0.0486(8) 0.0044(6) 0.0116(7) 0.0025(6)
    C1 0.0308(8) 0.0278(8) 0.0307(7) 0.0003(6) 0.0123(6) -0.0008(6)
    C2 0.0305(9) 0.0446(10) 0.0442(9) -0.0037(7) 0.0164(7) 0.0001(8)
    C3 0.0320(9) 0.0579(12) 0.0475(10) 0.0120(8) 0.0192(8) 0.0034(9)
    C4 0.0462(11) 0.0384(10) 0.0452(10) 0.0154(8) 0.0189(8) 0.0017(8)
    C5 0.0425(10) 0.0273(8) 0.0409(9) 0.0022(7) 0.0184(7) 0.0013(7)
    C6 0.0295(8) 0.0273(8) 0.0299(7) 0.0012(6) 0.0129(6) 0.0006(6)
    C7 0.0309(8) 0.0327(9) 0.0372(8) -0.0018(7) 0.0152(7) -0.0016(7)
    C8 0.0321(9) 0.0371(10) 0.0625(12) 0.0031(7) 0.0219(8) -0.0036(8)
_geom_special_details
;
Bond distances, angles <i>etc</i>. have been calculated using the rounded
fractional coordinates. All su's are estimated from the variances of the
(full) variance-covariance matrix. The cell e.s.d.'s are taken into account in
the estimation of distances, angles and torsion angles
;
loop_
    _geom_bond_atom_site_label_1
    _geom_bond_atom_site_label_2
    _geom_bond_site_symmetry_1
    _geom_bond_site_symmetry_2
    _geom_bond_distance
    _geom_bond_publ_flag
    S1 O1 . . 1.4262(16) no
    S1 O2 . . 1.4273(14) no
    S1 N1 . . 1.6219(18) no
    S1 C1 . . 1.7646(16) no
    O3 C7 . . 1.213(2) no
    N1 C8 . . 1.462(3) no
    N1 H1 . . 0.80(2) no
    C1 C2 . . 1.379(3) no
    C1 C6 . . 1.401(2) no
    C2 C3 . . 1.387(3) no
    C3 C4 . . 1.372(3) no
    C4 C5 . . 1.378(3) no
    C5 C6 . . 1.390(2) no
    C6 C7 . . 1.488(2) no
    C7 C8 . . 1.511(2) no
    C2 H2 . . 0.9300 no
    C3 H3 . . 0.9300 no
    C4 H4 . . 0.9300 no
    C5 H5 . . 0.9300 no
    C8 H8A . . 0.9700 no
    C8 H8B . . 0.9700 no
loop_
    _geom_angle_atom_site_label_1
    _geom_angle_atom_site_label_2
    _geom_angle_atom_site_label_3
    _geom_angle_site_symmetry_1
    _geom_angle_site_symmetry_2
    _geom_angle_site_symmetry_3
    _geom_angle
    _geom_angle_publ_flag
    O1 S1 O2 . . . 119.80(9) no
    O1 S1 N1 . . . 107.55(9) no
    O1 S1 C1 . . . 109.00(9) no
    O2 S1 N1 . . . 107.42(9) no
    O2 S1 C1 . . . 108.99(8) no
    N1 S1 C1 . . . 102.72(8) no
    S1 N1 C8 . . . 114.49(12) no
    C8 N1 H1 . . . 112.6(18) no
    S1 N1 H1 . . . 108.9(19) no
    C2 C1 C6 . . . 121.15(15) no
    S1 C1 C6 . . . 119.06(13) no
    S1 C1 C2 . . . 119.76(13) no
    C1 C2 C3 . . . 119.05(17) no
    C2 C3 C4 . . . 120.56(18) no
    C3 C4 C5 . . . 120.39(18) no
    C4 C5 C6 . . . 120.48(17) no
    C5 C6 C7 . . . 119.36(15) no
    C1 C6 C5 . . . 118.34(16) no
    C1 C6 C7 . . . 122.30(14) no
    O3 C7 C6 . . . 121.31(16) no
    O3 C7 C8 . . . 119.00(17) no
    C6 C7 C8 . . . 119.66(15) no
    N1 C8 C7 . . . 115.70(16) no
    C1 C2 H2 . . . 121.00 no
    C3 C2 H2 . . . 120.00 no
    C2 C3 H3 . . . 120.00 no
    C4 C3 H3 . . . 120.00 no
    C3 C4 H4 . . . 120.00 no
    C5 C4 H4 . . . 120.00 no
    C4 C5 H5 . . . 120.00 no
    C6 C5 H5 . . . 120.00 no
    N1 C8 H8A . . . 108.00 no
    N1 C8 H8B . . . 108.00 no
    C7 C8 H8A . . . 108.00 no
    C7 C8 H8B . . . 108.00 no
    H8A C8 H8B . . . 107.00 no
loop_
    _geom_torsion_atom_site_label_1
    _geom_torsion_atom_site_label_2
    _geom_torsion_atom_site_label_3
    _geom_torsion_atom_site_label_4
    _geom_torsion_site_symmetry_1
    _geom_torsion_site_symmetry_2
    _geom_torsion_site_symmetry_3
    _geom_torsion_site_symmetry_4
    _geom_torsion
    _geom_torsion_publ_flag
    O1 S1 N1 C8 . . . . -170.75(13) no
    O2 S1 N1 C8 . . . . 59.04(14) no
    C1 S1 N1 C8 . . . . -55.82(14) no
    O1 S1 C1 C2 . . . . -36.22(16) no
    O2 S1 C1 C2 . . . . 96.19(16) no
    N1 S1 C1 C2 . . . . -150.09(14) no
    O1 S1 C1 C6 . . . . 141.74(12) no
    O2 S1 C1 C6 . . . . -85.85(14) no
    N1 S1 C1 C6 . . . . 27.87(14) no
    S1 N1 C8 C7 . . . . 53.31(19) no
    S1 C1 C2 C3 . . . . 176.30(15) no
    C6 C1 C2 C3 . . . . -1.6(3) no
    S1 C1 C6 C7 . . . . 3.99(19) no
    C2 C1 C6 C5 . . . . 1.3(2) no
    C2 C1 C6 C7 . . . . -178.08(15) no
    S1 C1 C6 C5 . . . . -176.60(13) no
    C1 C2 C3 C4 . . . . 0.6(3) no
    C2 C3 C4 C5 . . . . 0.8(3) no
    C3 C4 C5 C6 . . . . -1.0(3) no
    C4 C5 C6 C1 . . . . 0.0(3) no
    C4 C5 C6 C7 . . . . 179.44(17) no
    C1 C6 C7 C8 . . . . -13.2(2) no
    C5 C6 C7 O3 . . . . -14.6(2) no
    C1 C6 C7 O3 . . . . 164.83(15) no
    C5 C6 C7 C8 . . . . 167.41(16) no
    O3 C7 C8 N1 . . . . 166.31(15) no
    C6 C7 C8 N1 . . . . -15.6(2) no
loop_
    _geom_hbond_atom_site_label_D
    _geom_hbond_atom_site_label_H
    _geom_hbond_atom_site_label_A
    _geom_hbond_site_symmetry_A
    _geom_hbond_distance_DH
    _geom_hbond_distance_HA
    _geom_hbond_distance_DA
    _geom_hbond_angle_DHA
    _geom_hbond_publ_flag
    N1 H1 O3 4_555 0.80(2) 2.34(2) 3.028(2) 144(2) yes
    C2 H2 O2 3_555 0.93 2.58 3.443(2) 154 yes
    C8 H8A O2 3_655 0.97 2.48 3.273(2) 139 yes
_iucr_refine_instructions_details
;
TITL FA20 in P2(1)/c
CELL 0.71073 8.4950 13.7560 7.6677 90.000 113.214 90.000
ZERR 4.00 0.0004 0.0005 0.0003 0.000 0.001 0.000
LATT 1
SYMM -x, y+1/2, -z+1/2
SFAC C  H  N  O  S
UNIT 32  28  4 12  4
L.S. 20
ACTA
BOND $H
HTAB
CONF
LIST 4
FMAP 2
PLAN 5
TEMP 23.000
WGHT    0.059600    0.397400
FVAR       0.22429
C1    1    0.198482    0.164286    0.162259    11.00000    0.03080    0.02782 =
         0.03029   -0.00081    0.01223    0.00044
C2    1    0.035411    0.180188    0.153916    11.00000    0.03037    0.04405 =
         0.04410    0.00008    0.01648   -0.00362
AFIX  43
H2    2   -0.034184    0.128114    0.154535    11.00000   -1.20000
AFIX   0
C3    1   -0.023418    0.274821    0.144592    11.00000    0.03186    0.05777 =
         0.04725    0.00324    0.01931    0.01179
AFIX  43
H3    2   -0.132985    0.286247    0.139696    11.00000   -1.20000
AFIX   0
C4    1    0.078620    0.351829    0.142521    11.00000    0.04612    0.03896 =
         0.04490    0.00116    0.01866    0.01573
AFIX  43
H4    2    0.038285    0.415039    0.137731    11.00000   -1.20000
AFIX   0
C5    1    0.240744    0.335927    0.147509    11.00000    0.04208    0.02754 =
         0.04070    0.00097    0.01822    0.00194
AFIX  43
H5    2    0.308426    0.388434    0.144075    11.00000   -1.20000
AFIX   0
C6    1    0.303370    0.241859    0.157637    11.00000    0.02946    0.02709 =
         0.03012    0.00057    0.01316    0.00123
C7    1    0.478363    0.226691    0.160912    11.00000    0.03030    0.03240 =
         0.03771   -0.00178    0.01535   -0.00189
C8    1    0.562057    0.128131    0.211799    11.00000    0.03171    0.03682 =
         0.06185   -0.00327    0.02192    0.00315
AFIX  23
H8A   2    0.559551    0.097481    0.096803    11.00000   -1.20000
H8B   2    0.681290    0.137351    0.295352    11.00000   -1.20000
AFIX   0
N1    3    0.483923    0.061647    0.304188    11.00000    0.03611    0.02796 =
         0.05104    0.00692    0.00987    0.00585
AFIX  43
H1    2    0.541395    0.033921    0.411023    11.00000   -1.20000
AFIX   0
O1    4    0.219238   -0.008750    0.308208    11.00000    0.06337    0.03550 =
         0.06896    0.01073    0.03349   -0.00579
O2    4    0.254963    0.007453    0.005434    11.00000    0.05728    0.03818 =
         0.05192   -0.01534    0.01924   -0.00267
O3    4    0.553462    0.291402    0.118256    11.00000    0.04049    0.04802 =
         0.07769    0.01283    0.03099   -0.00365
S1    5    0.280166    0.044765    0.188160    11.00000    0.03846    0.02338 =
         0.04337   -0.00123    0.01643   -0.00229
HKLF 4 1 1 0 0 0 1 0 0 0 1
REM  FA20 in P2(1)/c
REM R1 =  0.0394 for   1692 Fo > 4sig(Fo)  and  0.0473 for all   2017 data
REM    118 parameters refined using      0 restraints
END
WGHT      0.0596      0.3973
REM Highest difference peak  0.518,  deepest hole -0.516,  1-sigma level  0.054
Q1    1   0.5016  0.0864  0.4329  11.00000  0.05    0.52
Q2    1   0.3945  0.0573  0.2413  11.00000  0.05    0.36
Q3    1   0.2333  0.1092  0.1798  11.00000  0.05    0.34
Q4    1   0.3827  0.2308  0.1566  11.00000  0.05    0.32
Q5    1   0.2651  0.2000  0.1751  11.00000  0.05    0.26
;
