# Supplementary material for: 2,3-Dihydro-1λ6,2-benzothia­zine-1,1,4-trione
Source: Acta Crystallogr Sect E Struct Rep Online. 2012 Apr 4;68(Pt 5):o1306. doi: 10.1107/S1600536812013827 (PMC3344451; doi:10.1107/S1600536812013827)
Supplement: Supplementary file 2 [file e-68-o1306-Isup2.hkl]

#
# h,k,l, Fc-squared, Fo-squared, sigma(Fo-squared) and status flag
#
data_I
_shelx_title ' FA20 in P2(1)/c'
_shelx_refln_list_code          4
_shelx_F_calc_maximum      136.87
_exptl_crystal_F_000       408.00
_reflns_d_resolution_high  0.7502
 
loop_
 _symmetry_equiv_pos_as_xyz
 'x, y, z'
 '-x, y+1/2, -z+1/2'
 '-x, -y, -z'
 'x, -y-1/2, z-1/2'
 
_cell_length_a     8.4950
_cell_length_b    13.7560
_cell_length_c     7.6677
_cell_angle_alpha  90.000
_cell_angle_beta  113.214
_cell_angle_gamma  90.000
 
_shelx_F_squared_multiplier     1.000
 
loop_
 _refln_index_h
 _refln_index_k
 _refln_index_l
 _refln_F_squared_calc
 _refln_F_squared_meas
 _refln_F_squared_sigma
 _refln_observed_status
   1   0   0     1610.37     1606.98     11.77 o
   2   0   0      453.30      447.98      3.96 o
   3   0   0       47.27       53.69      1.17 o
   4   0   0     9392.73     9673.18     99.60 o
   5   0   0      435.79      423.38      9.13 o
   6   0   0      202.81      199.38     10.26 o
   7   0   0      154.82      146.35      8.09 o
   8   0   0       21.41       14.99      3.55 o
   9   0   0       27.45       32.15      5.33 o
  10   0   0        3.42       -0.79      2.56 o
   1   1   0     4412.38     4113.24     26.04 o
   2   1   0      587.23      615.75      3.84 o
   3   1   0     1827.07     1943.05     12.18 o
   4   1   0      873.83      901.77      9.01 o
   5   1   0       16.27       21.41      1.17 o
   6   1   0        2.33        3.24      0.73 o
   7   1   0        0.28       -0.53      1.04 o
   8   1   0        1.45        0.49      1.39 o
   9   1   0        3.90        2.66      1.81 o
  10   1   0       43.13       45.63      4.88 o
   0   2   0        0.26       -0.30      0.30 o
   1   2   0      253.03      224.14      1.78 o
   2   2   0     9619.32     9154.79     57.83 o
   3   2   0        7.55       15.92      0.57 o
   4   2   0      547.23      516.06      5.79 o
   5   2   0      252.73      245.51      3.70 o
   6   2   0      268.16      274.86      4.29 o
   7   2   0       22.31       18.73      1.79 o
   8   2   0       93.32       89.22     12.23 o
   9   2   0       92.45       96.14      5.51 o
  10   2   0        1.43       -1.99      3.85 o
   1   3   0      913.28      881.17      6.55 o
   2   3   0       14.79       17.53      0.55 o
   3   3   0       80.91       59.44      1.39 o
   4   3   0      129.39      101.32      2.43 o
   5   3   0      300.18      301.56      5.60 o
   6   3   0       72.36       64.10      2.06 o
   7   3   0       17.90       16.76      1.72 o
   8   3   0       77.26       75.66      4.02 o
   9   3   0       10.46        8.23      2.30 o
  10   3   0       20.80       21.16      3.55 o
   0   4   0     4024.40     4329.20     44.18 o
   1   4   0      362.36      381.79      3.72 o
   2   4   0     1736.21     1762.00     12.15 o
   3   4   0       83.08      100.96      1.89 o
   4   4   0     1357.91     1354.77     13.01 o
   5   4   0      156.35      152.47      2.88 o
   6   4   0        7.81        5.82      0.93 o
   7   4   0       90.03       96.18      3.37 o
   8   4   0       23.65       21.53      2.57 o
   9   4   0       24.48       29.39      3.69 o
  10   4   0        7.24        5.72      3.75 o
   1   5   0      656.79      599.84      6.22 o
   2   5   0     2877.19     3131.98     25.22 o
   3   5   0      597.62      576.10      7.93 o
   4   5   0      228.63      244.44      3.59 o
   5   5   0       57.17       55.71      1.94 o
   6   5   0     1580.82     1574.38     15.78 o
   7   5   0        1.24        1.83      1.05 o
   8   5   0       96.99      101.80      4.39 o
   9   5   0        1.10        0.31      1.46 o
   0   6   0     1146.01     1263.17     16.47 o
   1   6   0     1531.87     1644.71     16.28 o
   2   6   0     1994.63     2132.47     17.73 o
   3   6   0       55.08       81.64      1.99 o
   4   6   0       77.55       77.95      1.97 o
   5   6   0      523.12      508.05      7.78 o
   6   6   0      289.93      286.36      5.95 o
   7   6   0       91.17       78.86      3.24 o
   8   6   0        0.89       -0.28      1.33 o
   9   6   0       14.11       18.44      2.72 o
   1   7   0     1669.64     1715.26     17.15 o
   2   7   0        4.02       12.26      0.90 o
   3   7   0      286.01      268.13      4.15 o
   4   7   0      125.56      122.94      2.78 o
   5   7   0      571.20      580.39      7.81 o
   6   7   0        1.90        1.72      1.03 o
   7   7   0        1.11        0.62      1.17 o
   8   7   0      136.83      148.38      5.56 o
   9   7   0        7.29        9.03      2.19 o
   0   8   0        0.61        1.08      0.76 o
   1   8   0       32.09       23.57      1.39 o
   2   8   0      160.40      166.74      3.12 o
   3   8   0        0.31       -0.69      0.72 o
   4   8   0      104.27       97.44      2.59 o
   5   8   0       58.07       57.83      2.72 o
   6   8   0       17.85       16.31      2.00 o
   7   8   0        7.26        4.24      1.81 o
   8   8   0       18.34       24.81      3.41 o
   9   8   0       53.52       62.11      5.70 o
   1   9   0      591.38      582.56      7.30 o
   2   9   0       77.21       84.83      2.46 o
   3   9   0      170.97      164.69      2.70 o
   4   9   0      162.87      164.45      3.63 o
   5   9   0       25.34       24.42      2.23 o
   6   9   0      260.22      272.33      8.49 o
   7   9   0        6.00        6.02      2.08 o
   8   9   0        4.87        9.19      2.58 o
   9   9   0       17.83       21.30      4.73 o
   0  10   0      661.91      634.07     15.38 o
   1  10   0       14.03       14.22      1.13 o
   2  10   0      258.60      254.26      4.39 o
   3  10   0      138.37      133.75      4.42 o
   4  10   0       99.08       83.45      3.25 o
   5  10   0      476.32      471.49      9.37 o
   6  10   0        6.73        5.52      1.85 o
   7  10   0       34.21       39.40      4.02 o
   8  10   0        5.89        5.28      2.30 o
   1  11   0      350.76      338.89      5.38 o
   2  11   0        0.05        0.91      0.69 o
   3  11   0        6.99       11.98      1.23 o
   4  11   0       77.29       84.61      3.05 o
   5  11   0      122.55      120.92      5.36 o
   6  11   0        0.43        0.49      1.68 o
   7  11   0       26.18       33.08      3.93 o
   8  11   0       21.60       25.99      3.73 o
   0  12   0       39.84       39.33      2.58 o
   1  12   0      273.87      280.25      4.94 o
   2  12   0       51.20       38.42      2.66 o
   3  12   0       51.38       59.13      2.75 o
   4  12   0        4.23        5.00      1.45 o
   5  12   0      180.12      195.23      7.10 o
   6  12   0       10.07       18.40      3.06 o
   7  12   0      241.24      265.55      9.46 o
   1  13   0        2.20        2.98      1.21 o
   2  13   0        1.49        2.08      1.13 o
   3  13   0       31.38       31.21      2.57 o
   4  13   0       33.00       28.34      3.94 o
   5  13   0        3.83        3.26      1.44 o
   6  13   0       28.28       28.56      2.93 o
   7  13   0       22.22       23.38      3.70 o
   0  14   0        1.73        3.87      1.71 o
   1  14   0       10.03        6.44      1.51 o
   2  14   0      245.62      244.67      8.39 o
   3  14   0      200.27      196.28      5.73 o
   4  14   0        7.27        6.41      1.71 o
   5  14   0       27.89       30.62      2.99 o
   6  14   0        0.02       -0.79      1.48 o
   1  15   0      205.44      208.26      7.09 o
   2  15   0       52.01       38.55      3.83 o
   3  15   0      112.74      112.90      5.64 o
   4  15   0       58.50       60.97      6.90 o
   5  15   0       29.13       30.37      3.96 o
   0  16   0        0.06        1.58      2.37 o
   1  16   0       13.90       16.75      2.86 o
   2  16   0        3.87        4.82      2.02 o
   3  16   0        0.97        1.39      1.88 o
   4  16   0        0.12       -0.30      1.95 o
   5  16   0        0.67       -0.29      2.02 o
   1  17   0      255.07      272.22     12.82 o
   2  17   0        6.47       10.53      3.35 o
   3  17   0      107.77      115.04      6.41 o
   0  18   0      154.95      153.45     10.45 o
   1  18   0        3.52        8.68      2.72 o
 -10   1   1       56.55       58.19      5.30 o
  -9   1   1       12.86        9.45      2.37 o
  -8   1   1       99.56      105.14      5.16 o
  -7   1   1      188.80      172.31      6.78 o
  -6   1   1      341.41      331.94      5.79 o
  -5   1   1      185.57      193.14      3.37 o
  -4   1   1      391.04      367.89      4.79 o
  -3   1   1     1093.80     1124.30      8.55 o
  -2   1   1     2089.35     2006.30     13.50 o
  -1   1   1     4775.07     4610.14     30.36 o
   0   1   1      547.45      568.27      4.31 o
   1   1   1     4147.18     4047.19     22.44 o
   2   1   1      927.44      996.86      6.47 o
   3   1   1     3075.56     3090.04     19.70 o
   4   1   1       56.92       69.16      2.26 o
   5   1   1      376.68      370.79      4.91 o
   6   1   1       14.41       10.83      1.36 o
   7   1   1       31.94       39.55      3.55 o
   8   1   1       46.15       40.83      7.59 o
   9   1   1       24.61       23.17      3.41 o
 -10   2   1        8.37       11.31      2.86 o
  -9   2   1       50.09       50.10      4.53 o
  -8   2   1       85.95       70.00      6.02 o
  -7   2   1        6.69        6.79      1.16 o
  -6   2   1       73.69       78.77      2.13 o
  -5   2   1      107.48       98.27      3.31 o
  -4   2   1      561.85      612.72      6.53 o
  -3   2   1        8.00        4.45      0.39 o
  -2   2   1      110.18      118.17      1.33 o
  -1   2   1     2479.72     2404.50     16.53 o
   0   2   1     2814.59     2700.77     16.00 o
   1   2   1      696.68      657.32      5.03 o
   2   2   1        5.48        3.90      0.30 o
   3   2   1      135.19      155.03      1.93 o
   4   2   1      235.46      248.47      3.06 o
   5   2   1       17.20       13.49      1.03 o
   6   2   1       16.03       19.84      1.69 o
   7   2   1      134.52      123.53      4.99 o
   8   2   1        0.93        5.07      1.88 o
   9   2   1       18.64       18.57      3.35 o
 -10   3   1       56.89       73.06      5.85 o
  -9   3   1       14.20       14.69      2.72 o
  -8   3   1       36.74       42.92      3.90 o
  -7   3   1       43.04       34.05      3.22 o
  -6   3   1      896.76      906.77      9.87 o
  -5   3   1       10.90       11.82      0.99 o
  -4   3   1      621.82      611.38      6.57 o
  -3   3   1      570.78      572.10      4.58 o
  -2   3   1     1321.77     1324.15      9.65 o
  -1   3   1     2826.05     2752.66     20.08 o
   0   3   1     1450.41     1497.09     11.08 o
   1   3   1     3309.64     3257.21     22.67 o
   2   3   1      218.06      227.89      2.29 o
   3   3   1     1537.73     1582.03     11.79 o
   4   3   1        4.31        3.64      0.54 o
   5   3   1      553.61      556.57      6.66 o
   6   3   1        0.60       -0.23      0.78 o
   7   3   1      326.37      318.87      6.55 o
   8   3   1        2.87        1.22      1.68 o
   9   3   1        0.76       -1.48      1.67 o
 -10   4   1       10.01        7.29      2.58 o
  -9   4   1       18.52       23.13      3.31 o
  -8   4   1        1.82        0.47      1.17 o
  -7   4   1      840.19      817.80     12.68 o
  -6   4   1       54.16       57.60      2.00 o
  -5   4   1      636.63      626.54      7.15 o
  -4   4   1       70.93       68.58      2.76 o
  -3   4   1     1199.51     1191.92     10.28 o
  -2   4   1      110.61       89.33      1.37 o
  -1   4   1     2197.72     2238.00     16.49 o
   0   4   1     3062.05     2996.26     19.53 o
   1   4   1      368.49      395.83      3.43 o
   2   4   1       51.26       44.91      0.99 o
   3   4   1      453.23      456.55      4.81 o
   4   4   1     1189.43     1176.21     11.64 o
   5   4   1      525.77      490.79      7.66 o
   6   4   1      159.68      168.04      4.29 o
   7   4   1        0.29       -0.75      0.95 o
   8   4   1       53.28       47.92      3.60 o
   9   4   1       49.93       61.16      5.36 o
 -10   5   1       16.69       15.82      3.35 o
  -9   5   1       24.98       30.73      3.14 o
  -8   5   1       22.04       26.79      4.08 o
  -7   5   1       72.91       78.26      3.61 o
  -6   5   1        1.18        2.69      0.77 o
  -5   5   1      116.25      110.20      2.79 o
  -4   5   1        2.81        2.88      0.61 o
  -3   5   1      229.24      262.18      3.39 o
  -2   5   1      555.32      582.21      5.03 o
  -1   5   1     2366.78     2552.23     18.93 o
   0   5   1       77.92       79.12      1.37 o
   1   5   1     1119.37     1182.38     10.12 o
   2   5   1      197.52      191.97      2.35 o
   3   5   1        0.02       -0.33      0.33 o
   4   5   1      245.83      231.11      3.56 o
   5   5   1      562.86      537.39      8.61 o
   6   5   1        3.07        3.37      1.25 o
   7   5   1      104.09      108.04      3.72 o
   8   5   1        1.38       -0.47      1.24 o
   9   5   1       18.85       19.56      2.84 o
 -10   6   1       47.44       48.43     12.62 o
  -9   6   1      296.03      327.50      8.78 o
  -8   6   1        3.08        6.43      1.63 o
  -7   6   1        0.31        1.20      1.09 o
  -6   6   1      121.35      121.40      2.85 o
  -5   6   1     3059.71     3047.15     30.04 o
  -4   6   1      304.05      293.21      4.41 o
  -3   6   1      120.79      107.35      2.02 o
  -2   6   1      355.62      310.47      3.59 o
  -1   6   1     1376.41     1444.91     11.86 o
   0   6   1      771.53      729.83      7.95 o
   1   6   1      658.14      671.26      5.47 o
   2   6   1     1065.33     1076.62      9.66 o
   3   6   1      140.20      149.90      2.62 o
   4   6   1      496.21      486.11      5.98 o
   5   6   1      169.37      162.19      4.04 o
   6   6   1       68.52       67.27      7.06 o
   7   6   1       28.47       29.95      2.37 o
   8   6   1       63.60       76.33      4.58 o
   9   6   1      112.61      121.69      5.50 o
 -10   7   1        1.31        0.00      2.76 o
  -9   7   1        1.67        2.56      1.95 o
  -8   7   1       10.30       15.43      2.75 o
  -7   7   1        1.48        0.74      1.28 o
  -6   7   1      434.10      416.07      7.66 o
  -5   7   1      195.16      190.37      5.27 o
  -4   7   1        0.04        0.51      0.58 o
  -3   7   1      604.78      651.59      6.88 o
  -2   7   1      800.14      858.99      8.42 o
  -1   7   1      582.91      603.96      6.17 o
   0   7   1      181.21      181.59      3.16 o
   1   7   1       31.99       37.97      1.24 o
   2   7   1       72.32       88.20      1.92 o
   3   7   1      156.08      164.93      3.50 o
   4   7   1      134.27      131.26      2.72 o
   5   7   1      553.33      515.11      8.35 o
   6   7   1      228.02      217.36      5.70 o
   7   7   1       46.75       40.59      2.79 o
   8   7   1        3.91        6.01      2.11 o
   9   7   1       30.93       27.20      4.04 o
  -9   8   1        1.63        1.50      1.93 o
  -8   8   1       79.98       72.65      5.25 o
  -7   8   1      373.84      368.68     10.35 o
  -6   8   1        1.05        0.54      1.17 o
  -5   8   1       15.84       11.12      1.15 o
  -4   8   1        9.55        6.16      0.86 o
  -3   8   1     1105.78     1121.38     10.94 o
  -2   8   1       92.44       81.69      2.43 o
  -1   8   1       62.69       62.68      1.68 o
   0   8   1      394.68      390.10      5.01 o
   1   8   1       45.01       41.33      1.37 o
   2   8   1       63.83       59.80      1.38 o
   3   8   1       17.96       17.19      1.23 o
   4   8   1      125.27      126.44      4.06 o
   5   8   1       12.93       17.89      1.74 o
   6   8   1        0.50        0.82      1.03 o
   7   8   1       91.46       87.34      4.31 o
   8   8   1        0.15       -0.29      1.59 o
  -9   9   1        7.64        6.58      2.76 o
  -8   9   1       20.91       19.43      3.06 o
  -7   9   1       37.90       41.47      5.13 o
  -6   9   1       69.68       69.59      4.17 o
  -5   9   1       70.80       56.40      2.31 o
  -4   9   1       48.86       48.51      2.22 o
  -3   9   1       10.66        9.20      0.77 o
  -2   9   1       53.62       53.85      1.74 o
  -1   9   1      259.58      240.64      3.29 o
   0   9   1        6.34        4.41      0.72 o
   1   9   1        4.75        2.38      0.57 o
   2   9   1       58.28       63.26      1.85 o
   3   9   1      177.81      179.66      3.63 o
   4   9   1       80.16       77.80      4.11 o
   5   9   1       10.28       11.36      1.93 o
   6   9   1      103.37      105.15      4.32 o
   7   9   1       17.71       17.38      2.98 o
   8   9   1       97.32      101.77      6.43 o
  -9  10   1       17.66       21.10      4.73 o
  -8  10   1        2.32        1.12      1.75 o
  -7  10   1       58.80       59.36      8.19 o
  -6  10   1        0.01        2.20      1.42 o
  -5  10   1      363.67      356.99      6.56 o
  -4  10   1        0.00       -0.49      0.49 o
  -3  10   1      114.58      117.50      3.15 o
  -2  10   1        9.47        8.57      0.93 o
  -1  10   1      617.94      614.85      6.73 o
   0  10   1        0.22        0.42      0.43 o
   1  10   1        9.46       10.06      1.06 o
   2  10   1      188.57      195.98      3.47 o
   3  10   1        2.18        0.90      1.14 o
   4  10   1        2.11        3.38      1.20 o
   5  10   1        9.81        8.38      1.61 o
   6  10   1       83.64       74.84      5.34 o
   7  10   1       33.13       41.23      7.00 o
   8  10   1        1.02       -1.78      2.37 o
  -8  11   1       56.70       55.68      8.38 o
  -7  11   1       10.27       15.07      3.45 o
  -6  11   1      296.72      272.51      8.45 o
  -5  11   1        0.85        1.28      1.48 o
  -4  11   1      286.50      285.72      5.10 o
  -3  11   1      274.13      240.48      4.86 o
  -2  11   1      537.00      548.79      7.36 o
  -1  11   1       43.29       37.77      2.04 o
   0  11   1        1.74        3.37      1.01 o
   1  11   1      553.15      560.08     10.18 o
   2  11   1       21.99       28.28      1.94 o
   3  11   1      230.51      229.40      5.06 o
   4  11   1       97.15       93.31      3.32 o
   5  11   1      154.82      158.50      5.26 o
   6  11   1      221.50      220.24      8.28 o
   7  11   1        6.20        5.64      4.34 o
  -8  12   1        0.01       -1.94      1.94 o
  -7  12   1        7.88        8.01      2.36 o
  -6  12   1       29.25       26.49      3.17 o
  -5  12   1       25.19       19.92      3.30 o
  -4  12   1      103.44       93.59      4.77 o
  -3  12   1       83.16       78.70      3.62 o
  -2  12   1        4.97        1.70      0.88 o
  -1  12   1      258.17      249.88      7.68 o
   0  12   1      168.91      161.36      5.09 o
   1  12   1      356.34      349.77      6.47 o
   2  12   1       91.18       89.71      3.44 o
   3  12   1       86.52       76.93      3.06 o
   4  12   1       67.28       62.31      3.16 o
   5  12   1       70.31       66.26      4.74 o
   6  12   1        0.03        0.66      1.75 o
   7  12   1        4.12        6.59      2.50 o
  -7  13   1       20.20       30.77      6.11 o
  -6  13   1       97.86       97.94     20.71 o
  -5  13   1       20.48       20.00      2.25 o
  -4  13   1      280.46      276.99      6.96 o
  -3  13   1       10.89       18.17      2.61 o
  -2  13   1       15.32       17.37      1.66 o
  -1  13   1      201.73      201.14      6.85 o
   0  13   1       29.46       34.42      2.00 o
   1  13   1       16.93       19.03      2.02 o
   2  13   1        7.80        4.76      1.22 o
   3  13   1      159.10      171.82      6.46 o
   4  13   1      116.53      113.23      4.45 o
   5  13   1       32.56       40.42      3.25 o
   6  13   1       11.95       13.07      2.89 o
  -7  14   1       63.39       71.40      8.09 o
  -6  14   1       37.33       42.32      4.46 o
  -5  14   1       26.44       22.49      3.94 o
  -4  14   1       54.05       55.43      4.60 o
  -3  14   1       49.71       46.13      4.04 o
  -2  14   1       46.98       46.31      4.04 o
  -1  14   1        1.06        2.13      2.37 o
   0  14   1      288.46      279.91      8.79 o
   1  14   1        0.43        1.16      1.21 o
   2  14   1       66.32       79.20      3.99 o
   3  14   1       12.83        7.84      1.81 o
   4  14   1      176.71      178.71      5.82 o
   5  14   1        7.52        8.20      2.46 o
   6  14   1       59.69       67.85      7.69 o
  -6  15   1        3.07        3.25      2.44 o
  -5  15   1        4.23        3.46      2.16 o
  -4  15   1       35.40       43.93      4.25 o
  -3  15   1       12.80       14.65      4.54 o
  -2  15   1        4.13        1.09      1.80 o
  -1  15   1       12.37       17.85      2.34 o
   0  15   1       26.06       30.87      2.82 o
   1  15   1      109.21      131.08      7.13 o
   2  15   1       16.29       18.07      2.31 o
   3  15   1        1.82        1.81      1.63 o
   4  15   1       17.93       21.24      6.31 o
   5  15   1       16.18       16.07      3.55 o
  -5  16   1       83.63       93.28     12.23 o
  -4  16   1       15.83       14.48      3.00 o
  -3  16   1       13.98       11.17      2.55 o
  -2  16   1      115.40      111.03      5.90 o
  -1  16   1       47.61       50.34      3.78 o
   0  16   1      431.61      468.30     17.54 o
   1  16   1        0.58        2.04      1.52 o
   2  16   1      112.72      108.88      6.04 o
   3  16   1        6.48        9.47      3.94 o
   4  16   1      167.99      196.25     12.43 o
  -4  17   1       17.73       25.14      3.83 o
  -3  17   1        0.21        1.38      2.22 o
  -2  17   1        4.21        2.27      2.23 o
  -1  17   1       21.43       22.69      3.34 o
   0  17   1       28.77       39.71      9.57 o
   1  17   1       22.64       24.99      6.90 o
   2  17   1        4.41        4.14      3.75 o
   3  17   1        2.57        1.38      3.35 o
  -2  18   1      126.28      143.00      7.24 o
  -1  18   1        1.63        4.72      2.41 o
   0  18   1        8.23        6.91      2.61 o
   1  18   1        4.19        8.68      4.34 o
 -10   0   2      223.33      244.18     13.02 o
  -9   0   2        0.36       -1.58      1.58 o
  -8   0   2      244.05      235.50     23.96 o
  -7   0   2      133.72      137.84      5.15 o
  -6   0   2       80.06       69.30      5.03 o
  -5   0   2      295.39      319.31      8.98 o
  -4   0   2      590.22      600.32      9.47 o
  -3   0   2     2041.99     1941.82     26.69 o
  -2   0   2      182.16      162.96      7.99 o
  -1   0   2     7935.82     7794.02    113.72 o
   0   0   2     9760.02     9931.30    106.05 o
   1   0   2     1395.94     1428.55     12.49 o
   2   0   2       40.19       55.57      1.30 o
   3   0   2     1305.13     1373.38     15.56 o
   4   0   2     2867.81     2896.59     28.16 o
   5   0   2       14.39        7.81      1.33 o
   6   0   2       15.83       19.49      4.24 o
   7   0   2       10.38        9.47      2.96 o
   8   0   2        3.65        6.51      3.16 o
   9   0   2       50.38       53.45      7.49 o
 -10   1   2       23.65       22.39      6.80 o
  -9   1   2        7.66        7.73      1.99 o
  -8   1   2       87.24       73.06      3.13 o
  -7   1   2      113.23      102.84      3.18 o
  -6   1   2       67.46       55.56      2.22 o
  -5   1   2       31.36       30.76      1.65 o
  -4   1   2     2031.74     2191.26     21.48 o
  -3   1   2       36.01       38.01      0.99 o
  -2   1   2      652.92      658.54      6.17 o
  -1   1   2      916.26      917.88     10.88 o
   0   1   2    18732.65    19233.31    150.75 o
   1   1   2      190.39      206.98      1.69 o
   2   1   2      156.09      158.89      1.65 o
   3   1   2      193.30      202.53      2.32 o
   4   1   2      304.63      340.94      3.45 o
   5   1   2       21.88       24.16      1.72 o
   6   1   2        0.99        0.30      0.80 o
   7   1   2        1.33        1.44      1.21 o
   8   1   2       25.40       18.74      3.07 o
   9   1   2        0.35        1.44      1.99 o
 -10   2   2       15.25       19.32      6.11 o
  -9   2   2       36.38       38.59      5.13 o
  -8   2   2      243.64      233.16      9.98 o
  -7   2   2       81.95       75.12      2.78 o
  -6   2   2      234.12      234.87      4.60 o
  -5   2   2      226.16      212.90      3.43 o
  -4   2   2       10.74        7.34      0.58 o
  -3   2   2      309.69      399.15      3.71 o
  -2   2   2       54.83       77.02      1.10 o
  -1   2   2       10.62        2.14      0.24 o
   0   2   2       39.55       25.31      0.54 o
   1   2   2      343.83      399.43      3.21 o
   2   2   2      465.37      433.45      3.40 o
   3   2   2        0.21       -0.21      0.29 o
   4   2   2      118.50      111.78      1.97 o
   5   2   2        7.97        5.29      1.08 o
   6   2   2       95.48       95.11      3.90 o
   7   2   2        0.41        0.63      0.99 o
   8   2   2       83.50       92.15      5.70 o
   9   2   2        6.90        4.96      2.44 o
 -10   3   2       35.80       36.70      4.25 o
  -9   3   2       14.61        9.78      2.30 o
  -8   3   2       67.35       59.79      3.03 o
  -7   3   2        1.93        0.63      0.83 o
  -6   3   2      625.61      611.18      7.25 o
  -5   3   2        6.47        7.92      0.76 o
  -4   3   2        8.50        3.97      0.45 o
  -3   3   2        1.66        1.67      0.56 o
  -2   3   2     2534.15     2514.28     18.54 o
  -1   3   2     1132.36     1115.21      7.63 o
   0   3   2      726.32      822.63      6.19 o
   1   3   2      117.91      132.47      1.43 o
   2   3   2     1524.06     1539.36     11.31 o
   3   3   2      459.05      430.31      4.28 o
   4   3   2      268.88      270.63      3.36 o
   5   3   2       17.94       13.85      1.37 o
   6   3   2       61.28       66.57      2.89 o
   7   3   2       38.19       41.32      2.73 o
   8   3   2       15.98       15.75      2.28 o
   9   3   2       11.14       11.44      4.14 o
 -10   4   2      109.19      113.34      6.34 o
  -9   4   2        6.29        7.46      2.08 o
  -8   4   2       26.90       30.36      2.27 o
  -7   4   2        4.41        1.83      0.86 o
  -6   4   2     1106.19     1100.97     12.35 o
  -5   4   2        2.31        0.70      0.64 o
  -4   4   2       61.25       67.31      1.44 o
  -3   4   2      156.90      148.29      1.77 o
  -2   4   2      653.79      760.41      6.53 o
  -1   4   2      205.13      221.30      2.33 o
   0   4   2        8.11       10.65      0.38 o
   1   4   2       31.74       40.11      0.82 o
   2   4   2      890.15      922.77      7.69 o
   3   4   2       13.71       15.72      0.76 o
   4   4   2      109.42      116.26      2.19 o
   5   4   2       96.07      102.31      3.15 o
   6   4   2       97.78      105.01      3.48 o
   7   4   2        5.12        5.02      1.42 o
   8   4   2       15.53       17.99      2.19 o
   9   4   2       17.10       20.51      5.33 o
 -10   5   2       10.65       20.12      4.73 o
  -9   5   2       61.78       60.12      7.49 o
  -8   5   2       72.15       80.01      3.45 o
  -7   5   2      655.00      646.68      9.83 o
  -6   5   2      567.07      569.44      7.60 o
  -5   5   2       67.44       63.29      1.92 o
  -4   5   2      430.00      422.15      4.58 o
  -3   5   2      562.12      702.09      6.47 o
  -2   5   2     2633.36     2638.52     19.64 o
  -1   5   2        0.09        1.51      0.26 o
   0   5   2       73.62       66.04      1.07 o
   1   5   2     1089.45     1121.65      9.03 o
   2   5   2       17.55       28.50      0.88 o
   3   5   2      634.28      649.14      6.03 o
   4   5   2        2.88        1.78      0.80 o
   5   5   2      496.90      473.36      9.54 o
   6   5   2      406.84      373.44      7.54 o
   7   5   2      161.76      150.11      4.59 o
   8   5   2       18.60       20.82      2.65 o
 -10   6   2        6.06        5.52      2.96 o
  -9   6   2        0.82        0.28      1.60 o
  -8   6   2       38.29       39.23      4.44 o
  -7   6   2       43.39       41.44      2.46 o
  -6   6   2      283.04      273.90      7.83 o
  -5   6   2       49.09       43.59      2.33 o
  -4   6   2      110.14       98.47      1.99 o
  -3   6   2      300.82      352.27      3.80 o
  -2   6   2      394.28      466.99      4.33 o
  -1   6   2      133.91      126.12      1.72 o
   0   6   2       42.60       41.95      0.99 o
   1   6   2      275.77      315.89      3.08 o
   2   6   2      230.62      258.87      3.03 o
   3   6   2       15.65       14.95      0.92 o
   4   6   2       53.54       51.75      2.36 o
   5   6   2      323.22      313.89      6.13 o
   6   6   2      119.01      122.63      3.91 o
   7   6   2        4.71        2.71      1.29 o
   8   6   2        9.57        9.17      2.16 o
 -10   7   2       23.42       33.33      5.72 o
  -9   7   2       27.07       20.34      3.17 o
  -8   7   2       82.57       97.54      5.00 o
  -7   7   2       20.80       17.59      1.74 o
  -6   7   2      400.67      404.64      7.23 o
  -5   7   2      191.43      173.99      3.44 o
  -4   7   2      529.51      513.84      5.94 o
  -3   7   2        0.34        1.18      0.38 o
  -2   7   2     1037.08     1005.33      8.31 o
  -1   7   2      821.69      864.03      6.37 o
   0   7   2      597.06      572.35      5.16 o
   1   7   2       14.06        8.31      0.72 o
   2   7   2      299.05      296.79      3.45 o
   3   7   2       87.24       76.13      2.58 o
   4   7   2       36.70       39.18      2.19 o
   5   7   2       38.61       40.34      4.73 o
   6   7   2        4.29        3.05      1.19 o
   7   7   2        1.39        4.44      1.48 o
   8   7   2       20.23       22.29      4.83 o
 -10   8   2        2.63        5.13      3.16 o
  -9   8   2      113.70      113.67      6.04 o
  -8   8   2        3.18        0.65      1.52 o
  -7   8   2       34.60       30.16      2.21 o
  -6   8   2      172.41      177.44      4.58 o
  -5   8   2      510.98      504.94      6.79 o
  -4   8   2      188.95      180.34      2.98 o
  -3   8   2      428.07      389.10      5.05 o
  -2   8   2      387.62      386.91      4.21 o
  -1   8   2      317.38      327.27      3.36 o
   0   8   2      238.66      243.35      2.85 o
   1   8   2      152.92      155.33      2.02 o
   2   8   2       13.31       10.00      0.71 o
   3   8   2       60.00       63.12      2.94 o
   4   8   2      232.24      216.98      4.82 o
   5   8   2        0.13        0.23      0.93 o
   6   8   2       29.09       25.50      2.24 o
   7   8   2        0.04       -1.07      1.07 o
   8   8   2      106.03      122.39      6.53 o
  -9   9   2       49.65       53.74      6.11 o
  -8   9   2        5.86        8.59      2.22 o
  -7   9   2        2.04        1.97      1.52 o
  -6   9   2      132.29      139.97      3.32 o
  -5   9   2      296.24      284.87      4.69 o
  -4   9   2      356.65      343.16      5.04 o
  -3   9   2        4.45        2.96      0.55 o
  -2   9   2      374.42      367.41      4.52 o
  -1   9   2        6.57        3.26      0.53 o
   0   9   2      400.90      407.51      4.56 o
   1   9   2       35.34       39.85      1.62 o
   2   9   2      125.96      115.07      2.49 o
   3   9   2      107.55      102.05      5.04 o
   4   9   2       17.73       13.82      2.24 o
   5   9   2       83.22       88.52      3.41 o
   6   9   2        7.49       10.23      1.66 o
   7   9   2        4.46        2.04      1.71 o
  -9  10   2        2.34        3.91      2.13 o
  -8  10   2        1.28        2.80      1.78 o
  -7  10   2       99.69       93.22      4.77 o
  -6  10   2       19.69       24.02      2.73 o
  -5  10   2      882.71      862.58     11.10 o
  -4  10   2      115.47      105.23      2.50 o
  -3  10   2      488.68      451.48      8.46 o
  -2  10   2      147.59      135.68      2.44 o
  -1  10   2     1866.22     1838.03     15.49 o
   0  10   2      818.28      810.83      8.54 o
   1  10   2      500.54      503.79      7.33 o
   2  10   2      318.95      313.12      4.63 o
   3  10   2       53.79       46.57      2.48 o
   4  10   2      327.42      320.40      7.59 o
   5  10   2        5.29        5.31      1.52 o
   6  10   2      119.11      126.44      5.12 o
   7  10   2       17.78       15.35      3.85 o
  -8  11   2       25.55       23.06      3.31 o
  -7  11   2       14.68       13.64      2.76 o
  -6  11   2        6.15        2.90      1.42 o
  -5  11   2       60.06       60.07      3.13 o
  -4  11   2       28.79       40.69      2.36 o
  -3  11   2        2.33        1.52      0.73 o
  -2  11   2      219.60      206.81      3.49 o
  -1  11   2      612.26      615.81      7.43 o
   0  11   2        8.85        8.66      0.88 o
   1  11   2        0.46        0.59      0.83 o
   2  11   2      187.96      164.95      4.12 o
   3  11   2       63.00       52.33      3.62 o
   4  11   2       12.04       12.50      1.64 o
   5  11   2       17.55       16.41      2.27 o
   6  11   2        7.09        7.21      2.41 o
   7  11   2       11.78        6.11      3.75 o
  -8  12   2       15.40       19.13      4.93 o
  -7  12   2      324.78      328.99     14.99 o
  -6  12   2        0.01        0.00      1.97 o
  -5  12   2       60.37       58.79      4.14 o
  -4  12   2        2.19        1.31      1.12 o
  -3  12   2      378.70      406.93      6.87 o
  -2  12   2       34.74       30.06      2.42 o
  -1  12   2       92.19       97.72      3.62 o
   0  12   2      199.00      201.49      4.68 o
   1  12   2       30.91       29.32      2.10 o
   2  12   2       84.13       91.28      3.21 o
   3  12   2        7.48        6.27      1.34 o
   4  12   2      221.78      226.36      5.45 o
   5  12   2       93.26       84.01      8.78 o
   6  12   2       98.41      128.72      7.29 o
  -7  13   2       20.49       22.09      4.93 o
  -6  13   2       76.14       86.86      6.41 o
  -5  13   2        0.05       -0.08      1.78 o
  -4  13   2        0.11       -0.58      1.04 o
  -3  13   2       45.12       45.56      3.15 o
  -2  13   2       12.49       12.65      2.66 o
  -1  13   2        9.25        8.90      1.57 o
   0  13   2        0.03       -0.78      0.92 o
   1  13   2      113.99      115.92      6.50 o
   2  13   2       15.89       11.73      1.64 o
   3  13   2       65.18       68.87      3.39 o
   4  13   2       13.29       16.26      2.39 o
   5  13   2       41.76       45.82      6.61 o
   6  13   2        0.04        0.79      2.96 o
  -7  14   2        6.37        7.60      3.65 o
  -6  14   2        0.01        0.82      1.94 o
  -5  14   2      156.70      151.43     12.92 o
  -4  14   2       11.62       10.58      2.41 o
  -3  14   2      277.69      267.70      8.68 o
  -2  14   2       42.28       38.32      3.00 o
  -1  14   2      189.59      194.55      5.02 o
   0  14   2       67.47       69.14      3.35 o
   1  14   2      177.95      173.60      4.75 o
   2  14   2      256.14      261.81      6.00 o
   3  14   2        0.09        0.96      2.16 o
   4  14   2       41.13       46.11      5.03 o
   5  14   2        1.43        1.96      2.30 o
  -6  15   2       23.21       19.59      3.65 o
  -5  15   2        0.13        0.79      2.76 o
  -4  15   2      105.28      100.90      5.82 o
  -3  15   2        2.51        2.52      1.85 o
  -2  15   2      206.11      206.96     11.74 o
  -1  15   2      149.69      136.60      5.09 o
   0  15   2       12.44       15.39      2.24 o
   1  15   2      158.02      167.13      5.60 o
   2  15   2       62.36       58.68      5.08 o
   3  15   2      320.95      332.30     10.87 o
   4  15   2        5.54        9.37      5.72 o
  -5  16   2       16.56       18.51      3.41 o
  -4  16   2       24.90       29.07      3.79 o
  -3  16   2       28.26       30.21      3.73 o
  -2  16   2       67.11       69.82      5.20 o
  -1  16   2        2.69        2.49      1.61 o
   0  16   2        0.00        1.38      3.06 o
   1  16   2       60.46       68.62      5.51 o
   2  16   2       16.10       21.52      3.55 o
   3  16   2        0.44        1.89      2.30 o
  -4  17   2       84.76       93.84      9.47 o
  -3  17   2       61.80       61.88      6.11 o
  -2  17   2       96.37      102.99      5.28 o
  -1  17   2      130.24      135.53      7.89 o
   0  17   2      147.05      159.23      7.66 o
   1  17   2      182.64      193.72      8.42 o
   2  17   2       12.53       12.20      3.28 o
 -11   1   3       71.21       62.43      5.86 o
 -10   1   3        2.76        4.64      2.08 o
  -9   1   3      115.44      112.02      3.87 o
  -8   1   3       44.33       28.62      2.16 o
  -7   1   3      396.51      389.30      7.63 o
  -6   1   3        0.05        0.08      0.51 o
  -5   1   3       32.38       25.76      1.28 o
  -4   1   3        1.34        1.17      0.52 o
  -3   1   3       70.57       72.12      1.26 o
  -2   1   3        1.46       -0.39      0.39 o
  -1   1   3      397.23      400.83      4.93 o
   0   1   3      135.97      153.43      1.94 o
   1   1   3      338.87      336.92      2.68 o
   2   1   3       90.57       87.87      1.28 o
   3   1   3      823.82      797.99      7.14 o
   4   1   3       44.62       39.42      1.63 o
   5   1   3       95.24       96.94      3.10 o
   6   1   3        7.55        4.98      1.47 o
   7   1   3      162.54      168.47      5.65 o
   8   1   3       27.09       27.20      3.76 o
 -11   2   3       23.00       29.74      7.89 o
 -10   2   3        0.11        1.04      3.45 o
  -9   2   3        1.94       -0.40      1.39 o
  -8   2   3      220.09      213.81      5.06 o
  -7   2   3        7.61        4.66      1.08 o
  -6   2   3       41.74       42.42      2.19 o
  -5   2   3       67.05       66.92      2.02 o
  -4   2   3       15.30       17.87      0.86 o
  -3   2   3      238.30      239.83      2.99 o
  -2   2   3       74.60       81.46      1.26 o
  -1   2   3      865.66      895.86      8.37 o
   0   2   3      950.70     1014.86      8.09 o
   1   2   3        3.18        2.04      0.29 o
   2   2   3        0.06        1.20      0.35 o
   3   2   3      187.23      202.09      3.66 o
   4   2   3       88.03       80.09      3.13 o
   5   2   3       10.70        7.89      1.25 o
   6   2   3       15.77       16.27      1.79 o
   7   2   3       52.69       51.54      3.12 o
   8   2   3       26.22       29.38      7.99 o
 -11   3   3       50.47       45.76      6.90 o
 -10   3   3        0.01       -0.10      1.81 o
  -9   3   3       21.60       29.09      2.53 o
  -8   3   3       21.08       20.94      2.89 o
  -7   3   3      558.88      557.84      9.91 o
  -6   3   3      338.52      356.94      6.99 o
  -5   3   3      129.39      130.01      2.88 o
  -4   3   3      564.66      639.56      7.26 o
  -3   3   3      778.96      820.45      7.92 o
  -2   3   3      151.17      125.62      1.65 o
  -1   3   3      270.51      276.99      2.62 o
   0   3   3      173.72      234.02      2.26 o
   1   3   3      183.33      166.83      1.93 o
   2   3   3       39.09       43.53      1.17 o
   3   3   3      246.19      241.53      3.23 o
   4   3   3        0.00       -0.04      0.70 o
   5   3   3      344.63      344.57      6.43 o
   6   3   3        4.19        4.33      1.23 o
   7   3   3       17.62       16.51      2.11 o
   8   3   3        0.06        0.25      1.30 o
 -10   4   3      110.46      121.89      8.88 o
  -9   4   3        7.25        4.80      1.48 o
  -8   4   3       45.61       41.17      2.88 o
  -7   4   3      630.10      621.20     16.99 o
  -6   4   3      317.41      301.05      5.42 o
  -5   4   3      158.85      154.57      3.13 o
  -4   4   3      296.52      314.54      3.89 o
  -3   4   3     2062.31     2110.95     17.18 o
  -2   4   3       25.25       22.04      0.85 o
  -1   4   3      354.66      345.51      3.52 o
   0   4   3        4.85        6.51      0.43 o
   1   4   3      243.63      215.64      2.25 o
   2   4   3      183.96      175.81      2.45 o
   3   4   3      372.29      372.31      4.73 o
   4   4   3      418.11      392.87      6.65 o
   5   4   3       24.24       21.05      2.35 o
   6   4   3       53.10       52.84      2.93 o
   7   4   3       95.80       98.82      3.98 o
   8   4   3       39.77       42.36      3.18 o
 -10   5   3       33.05       36.09      5.92 o
  -9   5   3      138.04      136.49      8.48 o
  -8   5   3        4.42        3.44      1.69 o
  -7   5   3       71.26       65.37      2.85 o
  -6   5   3      400.89      390.71      7.54 o
  -5   5   3      430.84      411.46      5.49 o
  -4   5   3       81.17       93.01      1.85 o
  -3   5   3       62.67       62.67      1.15 o
  -2   5   3      511.06      581.48      5.21 o
  -1   5   3        5.60        5.96      0.40 o
   0   5   3      243.03      262.38      2.77 o
   1   5   3       11.45       12.27      0.52 o
   2   5   3      106.21      117.39      1.97 o
   3   5   3       80.22       75.89      2.06 o
   4   5   3       15.55       14.80      1.47 o
   5   5   3       38.87       37.59      2.35 o
   6   5   3       43.51       48.33      2.91 o
   7   5   3        0.02        1.15      1.20 o
   8   5   3        1.89        0.39      2.02 o
 -10   6   3       17.56       25.44      4.93 o
  -9   6   3       17.96       28.20      4.73 o
  -8   6   3      108.22      111.03      3.74 o
  -7   6   3        8.17       10.49      1.39 o
  -6   6   3      378.72      372.80      6.38 o
  -5   6   3     1233.70     1229.44     11.23 o
  -4   6   3        6.05        6.72      0.62 o
  -3   6   3       26.95       15.22      0.72 o
  -2   6   3      105.54      129.46      1.86 o
  -1   6   3     2153.67     2193.18     17.75 o
   0   6   3      212.67      219.21      2.46 o
   1   6   3      614.93      606.88      5.51 o
   2   6   3      119.92      126.61      2.52 o
   3   6   3        6.87        5.09      0.81 o
   4   6   3      348.62      347.93      6.37 o
   5   6   3       91.74       85.42      3.17 o
   6   6   3       93.25       90.25      3.64 o
   7   6   3       25.86       25.09      2.38 o
   8   6   3       57.81       71.78     16.57 o
 -10   7   3        1.93        2.96      2.56 o
  -9   7   3       40.91       47.14      5.92 o
  -8   7   3       86.80       92.62      3.54 o
  -7   7   3       20.91       21.75      1.80 o
  -6   7   3      337.63      305.54      5.05 o
  -5   7   3      304.25      291.46      4.60 o
  -4   7   3      339.16      336.00      3.93 o
  -3   7   3        3.39        5.36      0.47 o
  -2   7   3     2039.36     2088.19     18.60 o
  -1   7   3       10.46        7.39      0.57 o
   0   7   3      429.18      450.48      4.60 o
   1   7   3       34.22       31.22      1.00 o
   2   7   3      589.09      578.66      6.46 o
   3   7   3       79.31       75.89      4.67 o
   4   7   3       54.05       49.86      2.50 o
   5   7   3       74.10       66.47      3.07 o
   6   7   3       27.55       36.19      2.66 o
   7   7   3        0.43        0.29      1.30 o
 -10   8   3       30.03       25.44      4.93 o
  -9   8   3        1.26        1.08      1.97 o
  -8   8   3       61.07       60.25      3.25 o
  -7   8   3       14.71       16.97      1.93 o
  -6   8   3        3.89        3.20      0.90 o
  -5   8   3       17.60       13.84      1.23 o
  -4   8   3       12.88       18.94      1.09 o
  -3   8   3      765.34      762.82      6.86 o
  -2   8   3      104.67       99.72      2.03 o
  -1   8   3      104.25       82.78      1.80 o
   0   8   3       20.83       19.87      1.09 o
   1   8   3       90.74       79.52      1.84 o
   2   8   3      109.26      109.31      2.28 o
   3   8   3      132.81      125.74      4.50 o
   4   8   3       42.48       40.95      3.74 o
   5   8   3       80.79       80.61      3.29 o
   6   8   3       13.84       15.72      1.96 o
   7   8   3        0.00        0.43      1.32 o
  -9   9   3        2.99        1.32      1.71 o
  -8   9   3        0.16       -0.82      1.42 o
  -7   9   3      184.15      186.04      4.13 o
  -6   9   3      329.20      316.75      5.32 o
  -5   9   3      394.70      360.81      5.47 o
  -4   9   3      211.29      201.07      4.44 o
  -3   9   3      247.07      258.64      3.84 o
  -2   9   3     1563.16     1486.73     15.39 o
  -1   9   3      672.16      677.09      8.14 o
   0   9   3      551.96      549.39      7.12 o
   1   9   3       12.10       11.16      0.94 o
   2   9   3      350.77      322.80      4.95 o
   3   9   3      136.84      128.59      3.51 o
   4   9   3       52.00       49.34      3.76 o
   5   9   3        6.45        6.55      1.47 o
   6   9   3        1.81        0.11      1.22 o
   7   9   3       34.65       36.88      3.62 o
  -9  10   3        4.98        7.10      3.75 o
  -8  10   3       18.44       16.37      4.34 o
  -7  10   3       40.01       43.88      2.73 o
  -6  10   3       39.32       38.58      2.35 o
  -5  10   3       28.57       34.29      1.77 o
  -4  10   3       25.52       21.58      1.32 o
  -3  10   3      109.81      104.94      2.29 o
  -2  10   3      131.57      138.36      2.84 o
  -1  10   3       94.63       88.06      2.61 o
   0  10   3       40.11       41.14      1.85 o
   1  10   3       24.14       25.35      1.69 o
   2  10   3        9.58       10.19      1.30 o
   3  10   3        5.45        3.09      1.32 o
   4  10   3       13.09       13.09      2.00 o
   5  10   3       16.75       16.63      2.33 o
   6  10   3       54.97       57.65      4.14 o
  -9  11   3       29.75       20.32      5.13 o
  -8  11   3       23.50       19.72      4.54 o
  -7  11   3       62.77       67.65      7.30 o
  -6  11   3      175.65      168.53      5.42 o
  -5  11   3      191.56      180.42      5.59 o
  -4  11   3      812.87      776.28     13.93 o
  -3  11   3       23.14       16.46      1.47 o
  -2  11   3      897.61      890.77     12.00 o
  -1  11   3      114.26      112.64      3.02 o
   0  11   3      598.33      586.87      7.86 o
   1  11   3      366.04      380.55      5.93 o
   2  11   3      589.02      571.72     11.01 o
   3  11   3       66.59       63.29      3.74 o
   4  11   3       38.72       40.38      3.80 o
   5  11   3      121.68      126.74      5.19 o
   6  11   3        6.00        5.09      2.96 o
  -8  12   3       12.56       13.21      4.34 o
  -7  12   3        3.16       12.23      3.75 o
  -6  12   3       17.28       12.09      2.04 o
  -5  12   3        0.02       -0.93      1.07 o
  -4  12   3        1.32        1.08      1.19 o
  -3  12   3       56.08       46.74      3.01 o
  -2  12   3       64.80       62.27      3.21 o
  -1  12   3       21.14       19.32      2.65 o
   0  12   3       65.85       59.96      2.65 o
   1  12   3       24.13       26.78      2.36 o
   2  12   3        5.45        5.14      1.59 o
   3  12   3       58.34       48.18      3.50 o
   4  12   3       14.76       11.94      2.11 o
   5  12   3        0.04        0.12      1.59 o
  -7  13   3       29.92       39.84      6.11 o
  -6  13   3      204.94      199.28      7.86 o
  -5  13   3       17.90       22.47      2.53 o
  -4  13   3      340.51      346.35     16.37 o
  -3  13   3       18.03       16.55      2.10 o
  -2  13   3      289.49      278.51      8.37 o
  -1  13   3      102.90       95.88      5.78 o
   0  13   3      373.01      349.82      6.83 o
   1  13   3        0.80       -0.64      1.19 o
   2  13   3       72.41       77.24      4.43 o
   3  13   3      166.22      156.32      5.68 o
   4  13   3       28.35       32.35      3.17 o
   5  13   3       16.35       23.79      3.88 o
  -7  14   3      137.74      159.35     21.01 o
  -6  14   3       15.09       18.06      3.14 o
  -5  14   3       70.33       64.57      5.08 o
  -4  14   3       39.48       42.20      4.41 o
  -3  14   3       60.19       64.38      4.30 o
  -2  14   3        0.90        2.46      1.44 o
  -1  14   3      172.71      168.42      4.69 o
   0  14   3       55.74       61.35      4.86 o
   1  14   3        0.66       -1.39      1.42 o
   2  14   3        9.28        9.51      2.09 o
   3  14   3       89.97       94.26      5.18 o
   4  14   3       90.18      100.19      8.97 o
  -6  15   3        0.18        1.25      2.08 o
  -5  15   3       15.26       17.19      3.14 o
  -4  15   3       57.28       56.32      4.66 o
  -3  15   3       21.49       20.48      2.55 o
  -2  15   3       91.59       87.00      5.95 o
  -1  15   3        2.02        2.66      1.65 o
   0  15   3      248.65      272.71      9.87 o
   1  15   3       66.71       63.27      4.39 o
   2  15   3        8.65        6.71      2.33 o
   3  15   3        0.31       -1.48      2.13 o
  -5  16   3       52.25       57.19      5.23 o
  -4  16   3       34.67       40.89      4.35 o
  -3  16   3       80.98       86.39      9.07 o
  -2  16   3       13.75       14.63      3.20 o
  -1  16   3      173.54      190.98      8.37 o
   0  16   3       12.40       14.08      3.14 o
   1  16   3      160.74      185.36     10.55 o
   2  16   3       52.59       52.87      5.30 o
  -3  17   3        5.24        5.92      4.14 o
  -2  17   3        2.28        3.40      2.58 o
  -1  17   3        0.06        1.89      2.66 o
   0  17   3        8.38        8.97      3.20 o
   1  17   3        2.45        4.93      3.55 o
 -11   0   4       36.28       28.20      5.92 o
 -10   0   4      115.81      132.03      6.48 o
  -9   0   4        2.76        1.19      2.66 o
  -8   0   4       58.32       72.98      5.72 o
  -7   0   4        0.09        1.38      1.58 o
  -5   0   4      144.33      143.07      3.55 o
  -4   0   4     1964.33     1977.81     35.11 o
  -3   0   4      430.23      372.58      7.14 o
  -2   0   4      349.86      349.80     15.29 o
  -1   0   4     2354.73     2457.42     30.59 o
   0   0   4     1424.67     1432.90     18.69 o
   1   0   4      454.42      431.84      5.01 o
   2   0   4      478.28      447.60      5.50 o
   3   0   4      406.29      417.24      6.40 o
   4   0   4      138.48      126.18      3.89 o
   5   0   4       37.59       41.20      2.73 o
   6   0   4      111.41      110.85      7.89 o
   7   0   4        4.06        4.93      3.16 o
 -11   1   4        1.01        1.58      3.16 o
 -10   1   4       22.98       27.19      2.83 o
  -9   1   4        4.49        2.16      1.33 o
  -8   1   4        1.96        1.76      1.17 o
  -7   1   4       31.01       29.25      3.55 o
  -6   1   4       32.25       32.11      3.35 o
  -5   1   4       18.93       25.12      1.28 o
  -4   1   4       63.11       75.29      2.60 o
  -3   1   4      388.79      399.52      5.72 o
  -2   1   4      229.77      248.78      4.44 o
  -1   1   4      139.87      158.58      2.36 o
   0   1   4     1704.63     1863.05     16.79 o
   1   1   4      343.79      364.83      3.00 o
   2   1   4        2.43        2.66      0.40 o
   3   1   4        0.03        0.04      0.45 o
   4   1   4      192.84      182.04      3.37 o
   5   1   4        0.74        1.67      0.95 o
   6   1   4        0.07        0.70      1.25 o
   7   1   4        8.57        8.25      2.55 o
 -11   2   4        2.34        4.14      3.55 o
 -10   2   4       11.54       11.09      2.08 o
  -9   2   4       14.71       12.22      1.94 o
  -8   2   4      473.28      452.43      9.03 o
  -7   2   4      214.00      214.70      5.27 o
  -6   2   4      122.35      123.75      4.25 o
  -5   2   4        1.92        3.50      0.63 o
  -4   2   4        9.50       15.70      0.88 o
  -3   2   4       83.49       75.72      1.93 o
  -2   2   4       90.55       76.96      1.38 o
  -1   2   4        0.58        0.80      0.53 o
   0   2   4     2549.48     2750.61     18.43 o
   1   2   4        7.80       15.19      0.58 o
   2   2   4       34.90       26.41      1.00 o
   3   2   4       46.29       42.96      1.71 o
   4   2   4      660.22      644.16      9.50 o
   5   2   4        0.82        1.58      0.95 o
   6   2   4       30.43       30.36      2.85 o
   7   2   4       17.03       14.67      2.06 o
 -11   3   4      102.05      117.95      9.66 o
 -10   3   4       43.85       52.07      6.90 o
  -9   3   4       18.14       13.76      2.01 o
  -8   3   4       13.55       15.40      1.89 o
  -7   3   4      194.99      187.70      4.93 o
  -6   3   4      540.40      519.45      7.76 o
  -5   3   4       84.62       76.68      3.74 o
  -4   3   4       86.51       78.66      1.67 o
  -3   3   4        6.77        5.29      0.47 o
  -2   3   4     1176.74     1283.40     10.28 o
  -1   3   4       26.80       31.81      0.90 o
   0   3   4       38.74       38.37      0.93 o
   1   3   4        9.73        6.36      0.41 o
   2   3   4      376.29      365.56      6.14 o
   3   3   4      226.44      225.49      3.61 o
   4   3   4        3.03        2.20      0.96 o
   5   3   4        1.60        2.11      1.08 o
   6   3   4       42.72       40.69      2.78 o
   7   3   4       30.66       32.70      2.73 o
 -11   4   4        0.30        0.20      2.96 o
 -10   4   4       21.50       30.18      5.33 o
  -9   4   4        1.74        3.19      1.52 o
  -8   4   4        4.02        5.79      1.39 o
  -7   4   4      227.55      216.80      5.39 o
  -6   4   4      219.24      207.49      4.26 o
  -5   4   4        4.98        2.07      0.65 o
  -4   4   4       24.79       24.64      1.11 o
  -3   4   4       48.99       76.34      1.43 o
  -2   4   4        0.65        0.98      0.26 o
  -1   4   4      244.06      284.70      3.26 o
   0   4   4       14.30       12.95      0.65 o
   1   4   4      165.65      163.53      2.26 o
   2   4   4      916.67      967.67      9.91 o
   3   4   4        0.96       -0.26      0.71 o
   4   4   4       40.19       36.64      2.20 o
   5   4   4       10.00       11.12      1.55 o
   6   4   4      274.69      281.23      6.42 o
   7   4   4        4.02        3.60      1.89 o
 -10   5   4       52.22       48.13      6.31 o
  -9   5   4       91.65       97.39      4.85 o
  -8   5   4        9.52       11.41      1.74 o
  -7   5   4      365.74      365.65      6.53 o
  -6   5   4       27.29       29.22      1.77 o
  -5   5   4       60.27       60.32      3.14 o
  -4   5   4      153.40      139.98      3.17 o
  -3   5   4     1087.89     1196.33     11.30 o
  -2   5   4      571.16      525.73      5.65 o
  -1   5   4       78.35       83.36      1.48 o
   0   5   4      184.19      172.57      2.46 o
   1   5   4      175.51      187.20      3.05 o
   2   5   4      964.55      967.52      8.47 o
   3   5   4      190.24      185.03      4.13 o
   4   5   4       88.31       85.59      3.56 o
   5   5   4      375.59      392.36      9.65 o
   6   5   4       49.04       52.14      3.13 o
   7   5   4       96.39      118.19      4.61 o
 -10   6   4        0.20       -1.78      1.78 o
  -9   6   4        8.60       13.88      2.12 o
  -8   6   4        2.47        1.16      0.97 o
  -7   6   4       32.31       32.68      2.09 o
  -6   6   4       48.31       51.12      2.15 o
  -5   6   4       39.67       35.32      1.52 o
  -4   6   4       18.50       21.83      1.03 o
  -3   6   4       13.92       14.76      0.80 o
  -2   6   4      213.78      244.47      2.99 o
  -1   6   4        6.47        4.37      0.67 o
   0   6   4        8.01        5.22      0.60 o
   1   6   4      179.02      181.50      2.76 o
   2   6   4       13.73       15.08      1.10 o
   3   6   4       79.77       75.81      2.66 o
   4   6   4        0.34       -0.62      0.83 o
   5   6   4       11.38        9.85      1.56 o
   6   6   4       54.85       52.84      3.39 o
   7   6   4       24.25       26.56      3.03 o
 -10   7   4        4.05        6.11      2.96 o
  -9   7   4      114.87      126.47      4.92 o
  -8   7   4        0.57        0.70      0.93 o
  -7   7   4       64.67       64.93      2.48 o
  -6   7   4      757.99      724.49     11.33 o
  -5   7   4       28.34       33.52      2.07 o
  -4   7   4      231.64      225.87      3.56 o
  -3   7   4      115.57      107.74      1.89 o
  -2   7   4     1739.03     1754.45     14.80 o
  -1   7   4       57.98       58.88      1.82 o
   0   7   4      477.21      463.53      5.74 o
   1   7   4       55.55       49.60      1.60 o
   2   7   4      170.67      158.41      3.78 o
   3   7   4       48.92       46.01      2.40 o
   4   7   4       93.37       94.15      3.24 o
   5   7   4        0.55        0.30      1.12 o
   6   7   4        5.18        4.31      2.22 o
  -8   8   4       74.51       83.37      3.04 o
  -7   8   4        3.31        0.36      0.79 o
  -6   8   4       18.92       21.33      1.51 o
  -5   8   4      535.38      517.48      6.33 o
  -4   8   4       75.51       88.02      2.96 o
  -3   8   4      348.15      352.38      8.54 o
  -2   8   4        4.70        5.23      0.70 o
  -1   8   4      380.19      400.86      5.31 o
   0   8   4       76.39       74.60      2.59 o
   1   8   4      284.79      297.95      5.52 o
   2   8   4       12.10        8.49      1.05 o
   3   8   4       64.65       58.71      2.68 o
   4   8   4        5.72        3.53      1.42 o
   5   8   4        2.52        2.64      1.28 o
   6   8   4       17.20       17.07      2.45 o
  -8   9   4        5.05        6.86      1.81 o
  -7   9   4       23.65       28.13      2.16 o
  -6   9   4        3.99        5.02      1.15 o
  -5   9   4      202.39      197.34      3.96 o
  -4   9   4      252.13      232.45      4.72 o
  -3   9   4       12.29       10.67      1.18 o
  -2   9   4      109.48      105.00      2.46 o
  -1   9   4      157.02      156.71      3.32 o
   0   9   4      515.47      496.54      5.96 o
   1   9   4        7.51        8.87      1.20 o
   2   9   4      165.67      158.01      4.94 o
   3   9   4       31.71       29.57      2.55 o
   4   9   4       26.06       25.42      2.57 o
   5   9   4       41.44       33.17      3.11 o
   6   9   4       30.15       27.35      3.07 o
  -9  10   4       53.55       73.17      8.48 o
  -8  10   4       56.13       56.41      7.86 o
  -7  10   4       75.58       70.19      4.07 o
  -6  10   4      168.31      173.56      5.30 o
  -5  10   4       46.36       39.18      2.04 o
  -4  10   4      221.67      220.98      4.72 o
  -3  10   4      459.33      448.48      7.11 o
  -2  10   4      246.50      255.75      4.23 o
  -1  10   4     1258.59     1231.99     16.32 o
   0  10   4       69.94       66.54      3.47 o
   1  10   4      405.78      399.63     10.05 o
   2  10   4       45.98       35.79      2.84 o
   3  10   4      318.16      306.98      7.71 o
   4  10   4       30.70       28.23      2.79 o
   5  10   4       50.34       53.90      3.93 o
  -9  11   4        0.67        0.59      2.96 o
  -8  11   4        6.74        4.14      3.55 o
  -7  11   4        1.70        4.77      1.70 o
  -6  11   4        0.17       -0.64      1.01 o
  -5  11   4       30.77       26.02      1.99 o
  -4  11   4       12.11       13.45      1.64 o
  -3  11   4       37.11       34.03      2.05 o
  -2  11   4       46.39       44.52      2.13 o
  -1  11   4       30.85       31.06      2.63 o
   0  11   4        0.01       -0.97      0.97 o
   1  11   4      209.49      204.05      7.41 o
   2  11   4       27.76       27.97      2.85 o
   3  11   4        0.28        1.27      1.84 o
   4  11   4        0.54       -0.65      1.33 o
   5  11   4       25.60       30.25      3.18 o
  -8  12   4       95.55      109.27     10.06 o
  -7  12   4        8.84       10.39      3.45 o
  -6  12   4      100.54      106.51      3.99 o
  -5  12   4       17.33       15.23      1.87 o
  -4  12   4       72.25       85.97      6.50 o
  -3  12   4      233.84      231.49      5.92 o
  -2  12   4        0.45        0.87      1.42 o
  -1  12   4       75.03       72.46      3.89 o
   0  12   4       16.07       13.01      3.02 o
   1  12   4      132.52      128.48      6.20 o
   2  12   4       42.77       46.74      3.47 o
   3  12   4       71.68       71.02      4.32 o
   4  12   4       51.94       39.87      5.31 o
  -7  13   4      161.45      135.90     10.06 o
  -6  13   4        6.32        5.84      2.02 o
  -5  13   4        2.40        3.07      1.37 o
  -4  13   4       11.38       12.99      1.88 o
  -3  13   4       18.80       19.48      2.84 o
  -2  13   4        3.09        3.47      1.80 o
  -1  13   4       10.45       12.06      1.97 o
   0  13   4        4.20        5.22      1.61 o
   1  13   4       15.36       13.24      2.23 o
   2  13   4        1.45        1.74      1.63 o
   3  13   4       23.84       25.19      2.94 o
   4  13   4        0.22        0.04      1.74 o
  -7  14   4        0.94        5.33      3.16 o
  -6  14   4       10.92       10.38      2.86 o
  -5  14   4       51.01       55.30      7.22 o
  -4  14   4       75.02       71.84      5.36 o
  -3  14   4       74.58       78.16      6.51 o
  -2  14   4       91.43       89.08      5.49 o
  -1  14   4      221.84      220.99      6.84 o
   0  14   4        2.28       -0.22      1.42 o
   1  14   4      144.12      155.35      6.96 o
   2  14   4        3.03        1.49      1.61 o
   3  14   4       85.46       87.56      6.97 o
  -5  15   4       81.31       89.74      9.47 o
  -4  15   4       13.63       10.10      2.78 o
  -3  15   4      104.52      110.45      6.30 o
  -2  15   4       34.17       33.06      3.38 o
  -1  15   4       11.35       12.32      2.33 o
   0  15   4       47.26       47.41      3.86 o
   1  15   4        0.00        1.29      1.71 o
   2  15   4       97.12      105.92      8.88 o
  -4  16   4        3.41        6.11      3.75 o
  -3  16   4       26.37       26.04      5.72 o
  -2  16   4        0.21       -1.45      1.45 o
  -1  16   4       24.39       20.67      3.62 o
   0  16   4       31.37       33.26      3.56 o
   1  16   4       39.73       38.28      7.00 o
 -10   1   5        0.60        2.27      1.67 o
  -9   1   5       69.58       80.70      5.62 o
  -8   1   5       57.76       50.01      3.09 o
  -7   1   5      270.98      263.79      8.54 o
  -6   1   5      140.33      130.89      2.93 o
  -5   1   5      419.45      419.23      8.10 o
  -4   1   5      285.52      272.72      4.41 o
  -3   1   5      605.81      608.72      8.54 o
  -2   1   5      380.34      403.63      5.01 o
  -1   1   5      104.01       93.84      1.90 o
   0   1   5      484.92      503.80      4.29 o
   1   1   5       30.44       26.64      0.80 o
   2   1   5      444.58      448.15      6.27 o
   3   1   5       55.69       52.50      1.74 o
   4   1   5       45.59       42.47      2.11 o
   5   1   5       12.08       11.61      1.74 o
   6   1   5       53.74       54.59      3.83 o
 -10   2   5        0.97        0.59      2.37 o
  -9   2   5       67.34       64.77      4.60 o
  -8   2   5       34.85       41.66      2.84 o
  -7   2   5       27.12       25.80      1.87 o
  -6   2   5      115.39      112.94      3.46 o
  -5   2   5        4.98        7.12      0.84 o
  -4   2   5      441.80      454.61      6.47 o
  -3   2   5      370.90      378.00      4.09 o
  -2   2   5        3.01        3.07      0.58 o
  -1   2   5      209.05      220.44      3.07 o
   0   2   5        0.40        0.05      0.29 o
   1   2   5      138.46      141.56      1.89 o
   2   2   5       30.66       32.04      1.26 o
   3   2   5      114.57      111.99      3.15 o
   4   2   5       16.63       14.01      1.54 o
   5   2   5        0.01       -1.02      1.02 o
   6   2   5       16.76       17.21      2.43 o
 -10   3   5       34.17       44.82      7.79 o
  -9   3   5      100.17      113.29      5.37 o
  -8   3   5       92.86       94.14      3.79 o
  -7   3   5      826.20      789.92     11.25 o
  -6   3   5        0.86        0.35      0.69 o
  -5   3   5      303.34      280.95      4.34 o
  -4   3   5       16.64       25.72      1.26 o
  -3   3   5     1058.39     1072.97      9.58 o
  -2   3   5      603.96      608.51      6.03 o
  -1   3   5        2.40        0.66      0.29 o
   0   3   5        0.18       -0.35      0.35 o
   1   3   5       26.94       26.69      1.14 o
   2   3   5      257.88      258.01      4.72 o
   3   3   5       30.33       25.17      1.80 o
   4   3   5       82.43       76.65      2.93 o
   5   3   5       35.91       39.50      2.63 o
   6   3   5       34.91       35.96      2.75 o
 -10   4   5       37.70       52.75      5.52 o
  -9   4   5        0.73        1.45      1.87 o
  -8   4   5      243.55      224.28      9.86 o
  -7   4   5        5.42        6.97      1.22 o
  -6   4   5      706.23      693.05      9.90 o
  -5   4   5       42.53       38.51      1.69 o
  -4   4   5      217.35      227.49      7.82 o
  -3   4   5      117.93      117.97      1.82 o
  -2   4   5      315.56      343.83      4.38 o
  -1   4   5      281.26      301.66      3.40 o
   0   4   5       50.45       45.15      1.39 o
   1   4   5      304.32      294.90      3.96 o
   2   4   5        0.66        0.63      0.59 o
   3   4   5      180.14      187.82      6.15 o
   4   4   5       16.22       16.25      1.66 o
   5   4   5       57.47       65.68      3.34 o
   6   4   5        0.71        3.70      1.46 o
 -10   5   5        6.56        5.41      1.90 o
  -9   5   5       35.04       40.56      3.13 o
  -8   5   5        0.01       -0.98      0.98 o
  -7   5   5       30.95       30.31      2.05 o
  -6   5   5        6.38        5.31      1.06 o
  -5   5   5      269.92      262.08      4.37 o
  -4   5   5       64.30       62.08      1.79 o
  -3   5   5       25.77       37.43      0.92 o
  -2   5   5        1.68        0.44      0.31 o
  -1   5   5      155.38      147.79      2.59 o
   0   5   5      128.75      125.91      2.13 o
   1   5   5        0.01       -0.52      0.52 o
   2   5   5        0.14        1.73      0.82 o
   3   5   5       15.63       14.61      1.53 o
   4   5   5       34.73       35.30      2.39 o
   5   5   5        0.55       -1.51      1.56 o
   6   5   5        0.55        0.43      1.39 o
 -10   6   5        7.56        9.62      2.61 o
  -9   6   5       68.80       86.60      5.22 o
  -8   6   5      143.01      155.49      5.04 o
  -7   6   5       36.70       28.79      2.06 o
  -6   6   5      211.98      200.28      5.24 o
  -5   6   5       11.53       17.98      1.49 o
  -4   6   5      372.83      393.89      6.80 o
  -3   6   5      409.59      410.04      5.56 o
  -2   6   5      182.24      181.45      5.95 o
  -1   6   5      292.04      291.29      4.53 o
   0   6   5      168.74      172.13      2.85 o
   1   6   5      449.19      478.60      5.83 o
   2   6   5        0.28        0.56      0.80 o
   3   6   5      167.24      169.40      6.60 o
   4   6   5        8.00       11.15      1.60 o
   5   6   5      124.57      131.46      4.29 o
   6   6   5       11.73       15.95      3.00 o
  -9   7   5       21.79       30.88      3.55 o
  -8   7   5        9.08        9.11      1.77 o
  -7   7   5        6.62        3.13      1.13 o
  -6   7   5       41.14       44.13      2.42 o
  -5   7   5      133.98      139.62      5.63 o
  -4   7   5       36.29       32.11      1.96 o
  -3   7   5        0.09        0.66      0.70 o
  -2   7   5       23.56       27.65      2.73 o
  -1   7   5       50.66       58.70      2.02 o
   0   7   5        6.64        8.14      0.97 o
   1   7   5       59.10       55.10      2.20 o
   2   7   5       31.89       34.55      2.07 o
   3   7   5       25.43       24.79      1.98 o
   4   7   5       28.35       28.04      2.65 o
   5   7   5       20.59       18.30      2.43 o
  -9   8   5        2.03        6.88      2.30 o
  -8   8   5        9.62        9.31      1.92 o
  -7   8   5       29.23       35.12      2.36 o
  -6   8   5       17.26       13.17      1.51 o
  -5   8   5      428.45      399.57      8.00 o
  -4   8   5       61.29       66.18      3.98 o
  -3   8   5       77.15       70.95      3.01 o
  -2   8   5       43.39       42.79      3.30 o
  -1   8   5      574.96      562.08     10.29 o
   0   8   5        9.88        8.15      1.20 o
   1   8   5      142.41      134.27      5.00 o
   2   8   5        0.53        0.09      1.10 o
   3   8   5      126.54      128.23      6.04 o
   4   8   5        5.81        3.11      2.17 o
   5   8   5        0.01       -0.51      1.45 o
  -9   9   5        3.51        2.77      2.08 o
  -8   9   5       35.71       35.66      3.76 o
  -7   9   5       21.90       22.69      2.04 o
  -6   9   5       30.50       24.60      1.77 o
  -5   9   5       12.40       11.18      1.27 o
  -4   9   5        0.53       -0.30      0.76 o
  -3   9   5      232.27      232.15      4.55 o
  -2   9   5      478.58      480.26     19.62 o
  -1   9   5       41.59       36.34      2.70 o
   0   9   5       18.92       20.84      2.40 o
   1   9   5       66.29       62.96      3.35 o
   2   9   5      168.84      160.26      5.42 o
   3   9   5        4.75        4.51      1.57 o
   4   9   5        3.00        4.23      1.65 o
   5   9   5        7.22        6.04      2.56 o
  -8  10   5       16.21       18.48      4.24 o
  -7  10   5       14.27        9.53      1.92 o
  -6  10   5       24.45       23.94      1.99 o
  -5  10   5       63.17       61.28      3.24 o
  -4  10   5      104.23       97.85      3.88 o
  -3  10   5      159.71      152.53      4.59 o
  -2  10   5       54.74       55.07      3.84 o
  -1  10   5        3.20        4.87      1.44 o
   0  10   5        0.17       -0.67      1.06 o
   1  10   5      159.67      162.06      5.33 o
   2  10   5       16.02       16.72      2.64 o
   3  10   5       20.65       20.63      2.50 o
   4  10   5        2.01        0.93      1.52 o
  -8  11   5       50.59       52.89      3.85 o
  -7  11   5       84.20       85.15      4.34 o
  -6  11   5       14.14       15.70      1.67 o
  -5  11   5      128.03      122.82      3.77 o
  -4  11   5       25.25       23.84      2.27 o
  -3  11   5      140.05      140.99      5.78 o
  -2  11   5        4.36        4.92      1.75 o
  -1  11   5      104.33       92.12      4.30 o
   0  11   5      195.70      187.31      5.74 o
   1  11   5        5.01        3.14      1.61 o
   2  11   5      158.44      165.14      5.63 o
   3  11   5        0.32       -1.16      1.16 o
   4  11   5       27.28       37.61      3.92 o
  -8  12   5        3.26        0.59      2.76 o
  -7  12   5        1.06       -0.08      1.30 o
  -6  12   5        0.92       -1.34      1.34 o
  -5  12   5       56.74       42.85      5.62 o
  -4  12   5       39.42       36.37      6.41 o
  -3  12   5       24.84       23.67      2.98 o
  -2  12   5       11.57        9.71      2.18 o
  -1  12   5      109.50      112.35      4.58 o
   0  12   5        0.04        0.09      1.33 o
   1  12   5       62.74       71.07      4.35 o
   2  12   5        6.26        7.34      3.10 o
   3  12   5        4.52        2.13      1.68 o
  -7  13   5      126.96      148.12      7.48 o
  -6  13   5        0.01        0.65      1.53 o
  -5  13   5      110.52      118.40      6.06 o
  -4  13   5        1.78        1.15      1.74 o
  -3  13   5       21.02       23.50      3.22 o
  -2  13   5       51.24       55.02      5.21 o
  -1  13   5       31.36       32.98      3.15 o
   0  13   5       55.11       58.98      4.03 o
   1  13   5        0.04       -1.04      1.45 o
   2  13   5       26.68       24.80      3.20 o
   3  13   5        3.34        5.72      3.35 o
  -6  14   5       64.68       62.82      5.29 o
  -5  14   5        4.06        3.86      2.13 o
  -4  14   5      129.48      137.33      6.60 o
  -3  14   5        0.72       -0.97      1.87 o
  -2  14   5       16.03       16.10      2.45 o
  -1  14   5       35.03       38.13      3.47 o
   0  14   5        0.22       -1.21      1.45 o
   1  14   5        7.18        6.28      1.99 o
   2  14   5        0.16       -1.88      1.88 o
  -5  15   5        8.27       11.64      3.94 o
  -4  15   5        1.97        2.86      2.22 o
  -3  15   5        0.83        1.29      1.94 o
  -2  15   5       17.41       19.01      2.70 o
  -1  15   5       14.94       14.49      2.62 o
   0  15   5       33.69       36.20      3.52 o
 -11   0   6        7.58       11.64      3.94 o
 -10   0   6        0.63        2.17      2.76 o
  -9   0   6       43.94       42.60      5.33 o
  -8   0   6      254.81      248.12     10.26 o
  -7   0   6        0.76        0.89      1.13 o
  -6   0   6      281.67      280.35      6.76 o
  -5   0   6       98.71      102.23      8.38 o
  -4   0   6     1869.39     1891.57     30.19 o
  -3   0   6        2.21        1.58      1.78 o
  -2   0   6      833.13      823.92     26.23 o
  -1   0   6       35.14       41.70      2.33 o
   0   0   6     2046.36     2005.18     26.28 o
   1   0   6        0.98        0.68      0.99 o
   2   0   6       53.70       57.96      3.28 o
   3   0   6       98.95      108.67      5.03 o
   4   0   6       90.42       84.60      4.44 o
   5   0   6       21.16       25.64      4.93 o
 -11   1   6        7.89        9.37      2.65 o
 -10   1   6       23.37       23.17      6.02 o
  -9   1   6        0.33       -0.34      1.52 o
  -8   1   6       12.33        9.67      2.02 o
  -7   1   6       11.00       10.28      1.29 o
  -6   1   6       13.95       14.23      1.19 o
  -5   1   6      150.94      165.89      3.09 o
  -4   1   6       58.92       49.02      2.49 o
  -3   1   6       27.21       23.74      2.00 o
  -2   1   6       62.58       61.85      1.93 o
  -1   1   6      468.91      490.69      7.39 o
   0   1   6      160.08      145.39      3.12 o
   1   1   6      130.96      131.12      2.12 o
   2   1   6       44.93       46.85      2.81 o
   3   1   6       11.12        5.88      1.18 o
   4   1   6        4.32        3.98      1.47 o
   5   1   6       16.49       14.82      3.49 o
 -10   2   6       84.88       90.72      5.42 o
  -9   2   6       47.38       43.77      3.76 o
  -8   2   6      197.33      187.20      6.34 o
  -7   2   6        0.60        1.95      0.96 o
  -6   2   6      539.81      530.33      8.18 o
  -5   2   6       12.37       13.38      1.06 o
  -4   2   6      515.38      494.20     10.23 o
  -3   2   6      169.59      184.32      3.04 o
  -2   2   6      525.55      516.91     10.37 o
  -1   2   6       36.45       39.98      2.24 o
   0   2   6        2.53        2.22      0.51 o
   1   2   6      154.17      171.74      3.47 o
   2   2   6       78.51       74.19      2.86 o
   3   2   6       70.25       67.83      2.67 o
   4   2   6       21.70       16.63      2.05 o
   5   2   6       14.38       15.87      2.31 o
 -10   3   6        0.42        0.59      2.56 o
  -9   3   6        1.44        1.74      1.78 o
  -8   3   6      143.05      134.11      5.23 o
  -7   3   6      435.78      427.11      7.44 o
  -6   3   6       24.25       19.51      1.65 o
  -5   3   6       45.12       49.04      2.91 o
  -4   3   6       12.58       11.18      1.03 o
  -3   3   6      228.11      258.81      3.71 o
  -2   3   6       82.13       98.69      2.29 o
  -1   3   6       59.33       58.84      1.78 o
   0   3   6      171.75      178.97      2.69 o
   1   3   6       14.56       14.37      1.01 o
   2   3   6       18.13       19.35      1.62 o
   3   3   6        4.56        4.49      1.18 o
   4   3   6       30.59       34.52      4.51 o
   5   3   6        1.40        0.97      2.10 o
 -10   4   6        3.97        0.59      1.81 o
  -9   4   6        7.47       12.64      2.36 o
  -8   4   6       67.83       69.84      3.91 o
  -7   4   6       57.72       57.17      3.39 o
  -6   4   6       28.34       23.08      1.75 o
  -5   4   6        3.62        1.88      0.69 o
  -4   4   6      315.14      311.49      7.74 o
  -3   4   6      114.38      125.13      2.30 o
  -2   4   6      120.06      109.30      2.15 o
  -1   4   6        0.03        0.52      0.43 o
   0   4   6      179.74      169.25      2.73 o
   1   4   6      136.61      129.42      2.57 o
   2   4   6       17.45       19.02      1.65 o
   3   4   6        6.31        6.46      1.30 o
   4   4   6       17.59       14.34      4.73 o
   5   4   6       79.03       82.06      4.38 o
 -10   5   6       80.88       99.37      9.17 o
  -9   5   6       38.11       35.82      3.48 o
  -8   5   6       24.42       23.26      2.72 o
  -7   5   6        3.77        2.56      1.06 o
  -6   5   6      165.38      177.03      5.58 o
  -5   5   6      102.37       98.40      4.38 o
  -4   5   6       13.52       14.30      1.17 o
  -3   5   6      354.77      350.46      4.80 o
  -2   5   6       23.77       23.48      1.19 o
  -1   5   6        0.97        0.74      0.55 o
   0   5   6       63.82       64.69      1.73 o
   1   5   6      163.66      163.65      4.47 o
   2   5   6      533.28      518.29     14.75 o
   3   5   6        0.66        0.03      0.97 o
   4   5   6       52.88       53.90      3.59 o
   5   5   6        0.76        0.70      1.85 o
 -10   6   6       38.17       46.84      4.53 o
  -9   6   6        7.15        7.41      2.30 o
  -8   6   6        0.30        0.95      1.46 o
  -7   6   6       28.33       31.14      2.20 o
  -6   6   6      332.88      319.50      6.13 o
  -5   6   6       41.70       40.92      3.65 o
  -4   6   6       25.94       18.70      1.38 o
  -3   6   6       14.87       16.30      1.33 o
  -2   6   6      226.02      214.54      4.60 o
  -1   6   6        8.64        7.13      1.28 o
   0   6   6       57.78       57.50      2.78 o
   1   6   6      136.51      136.20      4.29 o
   2   6   6        3.05        4.77      1.39 o
   3   6   6        9.54        7.94      1.74 o
   4   6   6        4.82        4.93      1.74 o
   5   6   6       64.67       65.29      6.90 o
 -10   7   6       43.16       55.15      5.02 o
  -9   7   6       75.63       76.73      7.20 o
  -8   7   6       44.23       47.86      3.97 o
  -7   7   6       98.50       88.98      4.05 o
  -6   7   6       22.73       19.16      1.74 o
  -5   7   6      365.01      360.40      7.64 o
  -4   7   6        0.00       -0.74      0.74 o
  -3   7   6      365.14      350.99      7.14 o
  -2   7   6      278.60      269.39      6.42 o
  -1   7   6      157.12      158.09     10.67 o
   0   7   6       24.97       25.18      2.20 o
   1   7   6       98.53       90.86      4.73 o
   2   7   6       31.08       34.06      2.71 o
   3   7   6        0.37       -0.51      1.24 o
   4   7   6       12.00       14.66      2.30 o
  -9   8   6       73.62       84.82      5.72 o
  -8   8   6        2.39        1.76      1.80 o
  -7   8   6        4.32        2.71      1.36 o
  -6   8   6       83.55       78.18      3.09 o
  -5   8   6       27.92       21.14      3.14 o
  -4   8   6        3.77        6.42      1.38 o
  -3   8   6        5.50        5.51      1.24 o
  -2   8   6        6.09        4.94      1.44 o
  -1   8   6       78.79       83.03      3.50 o
   0   8   6        2.44        2.29      1.51 o
   1   8   6       31.22       38.56      2.83 o
   2   8   6       15.87       17.33      2.14 o
   3   8   6        4.96        4.61      1.65 o
   4   8   6        0.86        0.46      1.56 o
  -9   9   6       20.89       21.72      3.40 o
  -8   9   6        9.12       17.07      2.79 o
  -7   9   6       64.88       70.07      3.89 o
  -6   9   6       45.88       53.11      4.21 o
  -5   9   6        8.10        6.73      1.34 o
  -4   9   6        0.89        1.79      1.03 o
  -3   9   6       44.67       39.40      4.92 o
  -2   9   6        2.38        1.77      1.19 o
  -1   9   6      239.78      226.16      6.06 o
   0   9   6       46.94       42.12      3.01 o
   1   9   6       20.21       14.39      2.06 o
   2   9   6       15.84       15.87      2.26 o
   3   9   6       18.05       14.48      2.31 o
   4   9   6       32.05       34.41      4.44 o
  -8  10   6       12.72        9.75      2.58 o
  -7  10   6        5.85        4.40      1.99 o
  -6  10   6        7.16        7.02      1.53 o
  -5  10   6      112.46      115.50      4.35 o
  -4  10   6      116.94      120.36      4.92 o
  -3  10   6       44.44       40.32      3.55 o
  -2  10   6       75.65       77.32      3.87 o
  -1  10   6        3.55        2.43      1.36 o
   0  10   6      128.43      124.84      6.05 o
   1  10   6       35.32       34.78      4.07 o
   2  10   6       19.52       14.90      2.23 o
   3  10   6       53.47       56.08      5.97 o
  -8  11   6        2.80        1.83      2.02 o
  -7  11   6        3.79        2.05      1.59 o
  -6  11   6        1.94        2.36      1.55 o
  -5  11   6        0.34        0.27      1.37 o
  -4  11   6       16.92       15.10      2.51 o
  -3  11   6       17.16       13.84      2.32 o
  -2  11   6        0.00       -0.67      1.22 o
  -1  11   6       33.35       39.14      3.18 o
   0  11   6       40.21       34.99      3.07 o
   1  11   6       29.73       26.83      5.30 o
   2  11   6        3.65        2.66      1.93 o
   3  11   6        0.72        0.10      1.95 o
  -7  12   6       49.31       46.59      4.15 o
  -6  12   6       10.63       14.57      2.31 o
  -5  12   6        2.43        3.17      1.79 o
  -4  12   6       18.56       14.99      2.66 o
  -3  12   6       13.47       15.56      2.65 o
  -2  12   6        0.10        0.74      1.35 o
  -1  12   6       61.85       61.99      3.98 o
   0  12   6       11.59       10.42      2.00 o
   1  12   6      100.38       98.00      4.97 o
   2  12   6        5.82        5.01      3.45 o
  -6  13   6        6.46        4.93      1.88 o
  -5  13   6        2.43        2.18      1.94 o
  -4  13   6        2.96        4.54      1.99 o
  -3  13   6        8.13        7.89      2.32 o
  -2  13   6       18.38       17.43      2.48 o
  -1  13   6        9.25        4.28      1.72 o
   0  13   6        5.51        7.73      2.15 o
   1  13   6        1.45        2.43      1.93 o
  -5  14   6        2.68        1.97      2.76 o
  -4  14   6       17.01       12.57      2.70 o
  -3  14   6        8.56        7.41      3.19 o
  -2  14   6       24.45       29.64      3.17 o
  -1  14   6        9.33        9.10      2.27 o
   0  14   6        8.02        9.66      3.55 o
 -10   1   7       22.23       24.36      3.21 o
  -9   1   7        0.03       -1.18      1.18 o
  -8   1   7       85.81       85.09      4.18 o
  -7   1   7       77.65       69.21      3.41 o
  -6   1   7        1.61        1.42      0.87 o
  -5   1   7      231.99      238.26      3.88 o
  -4   1   7       78.36       72.99      2.64 o
  -3   1   7      401.63      410.13      8.88 o
  -2   1   7        3.52        1.21      0.90 o
  -1   1   7      256.54      265.16      5.65 o
   0   1   7        0.51        1.51      0.50 o
   1   1   7      170.92      169.78      2.91 o
   2   1   7       10.79       15.14      1.44 o
   3   1   7       12.86       13.16      1.94 o
   4   1   7        2.14        4.00      1.65 o
 -10   2   7        3.13        4.30      2.02 o
  -9   2   7       28.40       22.42      2.86 o
  -8   2   7       10.68       12.86      2.76 o
  -7   2   7       40.75       36.02      2.79 o
  -6   2   7        0.64        0.72      0.77 o
  -5   2   7       27.69       27.58      1.47 o
  -4   2   7      287.75      290.82      4.38 o
  -3   2   7       45.59       46.70      2.70 o
  -2   2   7        1.79        1.84      1.04 o
  -1   2   7        0.07        0.55      0.47 o
   0   2   7      136.70      138.77      2.40 o
   1   2   7       17.68       20.55      1.85 o
   2   2   7       13.02       12.41      2.18 o
   3   2   7        7.17        8.27      1.68 o
   4   2   7        0.04       -0.65      1.30 o
 -10   3   7       50.18       69.25      5.09 o
  -9   3   7       50.36       45.26      3.90 o
  -8   3   7       39.75       37.07      3.14 o
  -7   3   7       58.78       46.17      3.20 o
  -6   3   7      387.78      400.10      7.68 o
  -5   3   7       95.45       92.83      3.06 o
  -4   3   7       43.36       41.53      1.88 o
  -3   3   7      160.56      150.53      3.53 o
  -2   3   7       31.47       29.91      1.46 o
  -1   3   7       62.70       67.95      1.52 o
   0   3   7       21.30       17.89      1.37 o
   1   3   7       48.03       45.60      3.40 o
   2   3   7       16.45       18.45      1.99 o
   3   3   7        7.15        8.37      1.71 o
   4   3   7        3.80        2.56      2.17 o
 -10   4   7        9.34       11.62      2.65 o
  -9   4   7       65.71       63.63      4.53 o
  -8   4   7      136.56      127.52      5.29 o
  -7   4   7      246.79      241.57      8.28 o
  -6   4   7       24.61       23.33      1.91 o
  -5   4   7       68.43       70.36      2.56 o
  -4   4   7       77.37       80.63      2.29 o
  -3   4   7       42.09       42.58      2.36 o
  -2   4   7      122.84      133.16      4.67 o
  -1   4   7        4.78        5.51      0.74 o
   0   4   7       23.45       27.95      1.44 o
   1   4   7       39.60       44.34      3.73 o
   2   4   7       26.23       20.75      4.34 o
   3   4   7       19.34       17.03      3.25 o
   4   4   7        3.15        1.13      1.82 o
 -10   5   7        0.12        0.68      1.85 o
  -9   5   7        0.11       -1.39      1.39 o
  -8   5   7        0.68       -0.89      1.26 o
  -7   5   7        3.12        3.46      1.46 o
  -6   5   7        1.89        0.80      1.00 o
  -5   5   7        6.91        6.49      1.20 o
  -4   5   7       21.21       23.83      1.49 o
  -3   5   7       63.82       62.47      2.19 o
  -2   5   7        1.14        1.15      0.74 o
  -1   5   7       30.26       26.48      1.61 o
   0   5   7       22.98       24.09      2.04 o
   1   5   7       24.84       22.14      2.05 o
   2   5   7        4.73        3.20      3.35 o
   3   5   7        1.62       -0.09      1.52 o
  -9   6   7      112.45      113.93      5.51 o
  -8   6   7        6.79        5.75      1.80 o
  -7   6   7       21.91       23.31      2.64 o
  -6   6   7       31.46       32.18      2.16 o
  -5   6   7      192.57      185.56      4.63 o
  -4   6   7       89.78       86.24      3.30 o
  -3   6   7       13.75       11.04      1.52 o
  -2   6   7       70.58       73.16      2.70 o
  -1   6   7       20.79       16.52      1.75 o
   0   6   7      187.66      192.56      5.15 o
   1   6   7       43.63       51.54      2.99 o
   2   6   7        1.68        3.62      1.45 o
   3   6   7       26.85       28.23      3.39 o
  -9   7   7        3.76        2.84      2.27 o
  -8   7   7        7.40        5.79      2.02 o
  -7   7   7       13.63       12.61      2.16 o
  -6   7   7       52.90       57.45      3.26 o
  -5   7   7       31.53       27.87      3.10 o
  -4   7   7       14.73       13.10      1.72 o
  -3   7   7       25.08       26.06      2.66 o
  -2   7   7       14.61       12.47      1.68 o
  -1   7   7       10.59        8.18      1.53 o
   0   7   7        0.40       -0.51      1.03 o
   1   7   7       21.15       21.16      2.29 o
   2   7   7       48.41       48.10      3.31 o
   3   7   7        3.03        0.76      1.89 o
  -9   8   7       11.60       11.67      2.58 o
  -8   8   7        0.26        0.33      1.60 o
  -7   8   7       18.39       21.37      2.79 o
  -6   8   7       32.85       29.45      2.56 o
  -5   8   7       24.38       23.34      2.31 o
  -4   8   7       68.07       69.83      3.76 o
  -3   8   7       13.58        8.83      1.75 o
  -2   8   7      102.40      100.59      3.89 o
  -1   8   7       75.13       75.74      4.70 o
   0   8   7       22.37       19.92      2.24 o
   1   8   7        6.27        5.10      1.57 o
   2   8   7       25.24       23.67      2.58 o
   3   8   7        9.31        8.05      2.26 o
  -8   9   7        8.92        6.38      2.16 o
  -7   9   7        0.61        0.13      1.52 o
  -6   9   7        2.52        0.01      1.24 o
  -5   9   7      125.80      131.13      4.73 o
  -4   9   7        2.45        2.45      1.74 o
  -3   9   7       26.45       26.61      2.77 o
  -2   9   7       77.85       79.40      4.58 o
  -1   9   7       71.98       82.41      4.04 o
   0   9   7       16.80       19.04      2.31 o
   1   9   7       11.24        9.12      1.89 o
   2   9   7       55.98       59.13      3.94 o
  -8  10   7        0.31       -0.89      1.67 o
  -7  10   7       21.76       18.13      2.45 o
  -6  10   7        4.24        4.06      1.56 o
  -5  10   7       83.09       74.54      3.94 o
  -4  10   7        4.32        0.62      1.42 o
  -3  10   7        1.59        2.03      1.78 o
  -2  10   7        5.50        6.00      1.68 o
  -1  10   7       18.90       19.66      2.37 o
   0  10   7        2.16        2.29      1.52 o
   1  10   7        5.55        6.15      1.82 o
  -7  11   7       18.08       18.98      2.55 o
  -6  11   7       34.20       32.70      3.40 o
  -5  11   7        1.70        4.44      1.99 o
  -4  11   7       17.69       18.26      2.80 o
  -3  11   7      102.78       97.78      7.03 o
  -2  11   7        3.42        2.67      1.50 o
  -1  11   7        0.68       -0.65      1.42 o
   0  11   7       35.82       39.55      3.36 o
   1  11   7       76.48       75.43      9.66 o
  -6  12   7        0.96       -1.56      1.56 o
  -5  12   7        5.90        4.52      2.13 o
  -4  12   7       52.84       60.96      5.82 o
  -3  12   7        2.55        2.20      1.53 o
  -2  12   7        0.53        0.90      1.98 o
  -1  12   7       11.69       10.50      2.17 o
   0  12   7       30.87       31.33      3.79 o
  -4  13   7        6.90       12.17      2.84 o
  -3  13   7        1.46        1.86      2.18 o
  -2  13   7        4.42        2.66      2.03 o
  -9   0   8       29.83       33.33      4.54 o
  -8   0   8       25.87       22.88      3.55 o
  -7   0   8        1.10        0.20      1.38 o
  -6   0   8       13.15       12.03      2.17 o
  -5   0   8      318.21      319.52      9.27 o
  -4   0   8      102.52       99.01      6.51 o
  -3   0   8        1.41        0.00      1.78 o
  -2   0   8       83.32       78.50      5.72 o
  -1   0   8      287.68      245.36     10.85 o
   0   0   8       51.55       52.37      2.20 o
   1   0   8       15.37       10.04      1.82 o
   2   0   8       26.33       27.25      4.04 o
  -9   1   8        1.07        2.96      1.67 o
  -8   1   8        3.68        4.09      1.46 o
  -7   1   8        0.02       -0.76      0.95 o
  -6   1   8        0.40       -0.30      0.84 o
  -5   1   8        0.43       -0.33      0.68 o
  -4   1   8       61.86       58.02      5.42 o
  -3   1   8        0.69        1.74      3.94 o
  -2   1   8        6.64       10.20      2.02 o
  -1   1   8       33.72       35.43      1.30 o
   0   1   8      171.74      138.73      2.47 o
   1   1   8        0.20        0.11      0.84 o
   2   1   8        1.19        1.22      1.27 o
  -9   2   8       25.39       24.68      3.75 o
  -8   2   8        7.54        7.58      1.74 o
  -7   2   8      112.50      102.07      7.00 o
  -6   2   8       40.36       42.22      4.54 o
  -5   2   8        5.46        6.57      0.92 o
  -4   2   8       82.50       78.99      2.00 o
  -3   2   8        5.32        4.57      1.60 o
  -2   2   8       31.76       38.01      3.31 o
  -1   2   8       15.41       15.36      0.99 o
   0   2   8       89.89       92.47      2.70 o
   1   2   8       29.06       34.89      2.95 o
   2   2   8        1.44        0.79      1.42 o
  -9   3   8        0.95        0.61      1.97 o
  -8   3   8       47.82       48.00      3.55 o
  -7   3   8       36.94       32.54      4.24 o
  -6   3   8       91.87      102.00      7.59 o
  -5   3   8       13.48       17.33      1.29 o
  -4   3   8        0.46        1.11      0.70 o
  -3   3   8      120.31      128.56      3.67 o
  -2   3   8       11.05       10.88      0.99 o
  -1   3   8       46.27       49.78      2.29 o
   0   3   8       35.99       34.74      4.14 o
   1   3   8        9.19       10.97      1.97 o
   2   3   8        2.26        3.13      3.55 o
  -9   4   8        7.38        9.41      2.47 o
  -8   4   8        0.63       -0.69      1.39 o
  -7   4   8        8.23        7.42      1.74 o
  -6   4   8       26.82       28.36      3.85 o
  -5   4   8        3.90        3.15      1.28 o
  -4   4   8        0.05        0.59      0.72 o
  -3   4   8       14.60       10.82      1.09 o
  -2   4   8        0.33        0.56      0.67 o
  -1   4   8        0.03       -0.21      0.72 o
   0   4   8        8.15        8.13      1.70 o
   1   4   8        0.14        1.59      1.58 o
   2   4   8       26.96       24.17      2.98 o
  -9   5   8        0.01        1.03      2.96 o
  -8   5   8       41.12       44.85      3.62 o
  -7   5   8       27.20       26.96      2.72 o
  -6   5   8       14.15       17.57      1.86 o
  -5   5   8        6.28        7.35      1.60 o
  -4   5   8       69.97       68.01      6.02 o
  -3   5   8        5.86        7.35      1.31 o
  -2   5   8        1.78        3.43      1.19 o
  -1   5   8        7.09        9.53      2.17 o
   0   5   8        0.57        1.57      1.34 o
   1   5   8      153.57      131.79      7.20 o
   2   5   8       27.83       31.49      3.25 o
  -9   6   8        1.44        2.21      1.74 o
  -8   6   8        9.64       10.15      2.16 o
  -7   6   8        0.97       -1.18      1.18 o
  -6   6   8       61.72       57.59      3.15 o
  -5   6   8        1.43        0.77      1.38 o
  -4   6   8        2.38        2.56      1.19 o
  -3   6   8        0.50        0.58      0.96 o
  -2   6   8       36.42       31.92      2.34 o
  -1   6   8        2.20        0.95      1.21 o
   0   6   8       11.90       14.41      2.21 o
   1   6   8       15.51       15.14      2.55 o
   2   6   8       20.62       16.63      2.74 o
  -8   7   8       20.49       20.88      3.16 o
  -7   7   8        7.22        7.66      1.73 o
  -6   7   8      130.60      131.57      5.44 o
  -5   7   8       85.85       87.69      4.48 o
  -4   7   8       20.04       19.01      2.33 o
  -3   7   8       67.92       71.21      5.48 o
  -2   7   8        5.18        5.81      1.51 o
  -1   7   8       73.43       75.56      5.44 o
   0   7   8        1.70        1.12      1.23 o
   1   7   8        5.04        7.03      1.93 o
  -8   8   8        2.56        2.26      1.97 o
  -7   8   8       10.82       10.63      2.98 o
  -6   8   8       73.62       69.40      4.46 o
  -5   8   8       57.97       58.53      3.87 o
  -4   8   8       35.07       33.62      3.03 o
  -3   8   8        6.38        9.62      1.68 o
  -2   8   8       57.25       63.95      3.49 o
  -1   8   8        0.33        0.40      1.29 o
   0   8   8       31.08       39.35      3.09 o
   1   8   8        6.12        3.94      2.37 o
  -7   9   8        0.36        1.90      1.45 o
  -6   9   8        2.57        5.29      1.90 o
  -5   9   8       22.85       25.87      3.06 o
  -4   9   8       10.90        8.93      2.00 o
  -3   9   8       10.46       13.48      3.74 o
  -2   9   8       10.41       10.35      1.86 o
  -1   9   8        4.01        6.91      1.77 o
   0   9   8        1.42        0.45      1.52 o
  -6  10   8        0.90        1.25      1.45 o
  -5  10   8       52.37       54.65      4.45 o
  -4  10   8       40.54       40.42      9.37 o
  -3  10   8       13.95       15.72      2.27 o
  -2  10   8       34.57       35.97      3.64 o
  -1  10   8       56.95       54.14      4.36 o
  -5  11   8        0.48        0.59      1.72 o
  -4  11   8        6.44       11.14      4.14 o
  -3  11   8       10.46        4.73      2.56 o
  -2  11   8       14.59       19.74      4.14 o
  -8   1   9        0.43        0.99      1.26 o
  -7   1   9        5.23        4.78      1.32 o
  -6   1   9        7.34       11.14      1.53 o
  -5   1   9       16.36       21.68      1.33 o
  -4   1   9       28.99       22.48      4.34 o
  -3   1   9       37.92       46.15      5.72 o
  -2   1   9        3.57        1.58      2.37 o
  -1   1   9       52.71       60.14      2.70 o
   0   1   9        2.59        2.76      1.37 o
  -8   2   9        0.53        2.66      1.39 o
  -7   2   9        1.86        1.48      1.12 o
  -6   2   9       25.85       29.59      3.16 o
  -5   2   9       44.52       42.57      2.16 o
  -4   2   9       29.96       27.95      1.52 o
  -3   2   9        1.25       -0.20      2.37 o
  -2   2   9        6.44        7.69      3.35 o
  -1   2   9       16.60       13.69      3.45 o
   0   2   9       36.26       32.75      2.84 o
  -8   3   9       41.00       41.72      3.35 o
  -7   3   9       55.94       59.81      3.85 o
  -6   3   9       28.96       33.40      2.50 o
  -5   3   9        0.01        0.99      0.95 o
  -4   3   9        1.47        1.64      0.85 o
  -3   3   9        0.04        0.72      0.63 o
  -2   3   9        5.13        3.99      0.91 o
  -1   3   9        7.29       11.41      1.78 o
   0   3   9        7.87        7.89      2.96 o
  -8   4   9        1.14        2.96      1.53 o
  -7   4   9       75.00       85.26      3.58 o
  -6   4   9       36.12       34.53      3.21 o
  -5   4   9       56.69       60.95      3.75 o
  -4   4   9       11.86       16.05      2.76 o
  -3   4   9       11.13       10.45      1.87 o
  -2   4   9        1.57        0.13      1.38 o
  -1   4   9        7.74        8.06      1.75 o
   0   4   9       26.49       30.86      4.93 o
  -7   5   9        7.22        7.23      1.62 o
  -6   5   9        3.67        2.20      1.26 o
  -5   5   9        1.02        2.87      1.37 o
  -4   5   9        0.99       -0.85      1.23 o
  -3   5   9       21.43       22.34      2.29 o
  -2   5   9        7.36        9.96      1.75 o
  -1   5   9        0.36        0.00      1.37 o
   0   5   9        5.39        5.49      1.82 o
  -7   6   9       29.73       40.38      2.91 o
  -6   6   9        1.55        0.92      1.29 o
  -5   6   9       27.23       25.48      3.35 o
  -4   6   9        3.00        3.50      1.44 o
  -3   6   9       24.88       30.47      2.87 o
  -2   6   9       18.12       25.11      2.59 o
  -1   6   9       11.71       12.76      2.37 o
  -6   7   9       43.55       53.12      3.25 o
  -5   7   9       22.27       16.47      3.85 o
  -4   7   9       12.67       12.91      1.97 o
  -3   7   9        6.97        4.83      2.17 o
  -2   7   9        7.05       11.15      2.05 o
  -5   8   9       37.86       39.06      3.54 o
  -4   8   9       22.72       22.89      3.40 o
  -3   8   9        5.26        2.10      1.56 o
  -2   8   9       35.30       37.08      4.14 o
  -6   0  10        0.72       -0.79      1.38 o
  -5   0  10       38.68       40.83      2.76 o
  -6   1  10        4.94        5.31      1.97 o
  -5   1  10       16.81       13.64      3.94 o
  -6   2  10        3.82        6.68      1.39 o
  -5   2  10       14.62       18.41      1.60 o
  -5   3  10        4.40        6.92      1.17 o
  -4   3  10       14.26       15.85      1.81 o
 
